# Supplementary material for: Crystal structure of 2,5-di­methyl­anilinium salicylate
Source: Acta Crystallogr E Crystallogr Commun. 2015 Aug 6;71(Pt 9):o643–4. doi: 10.1107/S2056989015014401 (PMC4555438; doi:10.1107/S2056989015014401)
Supplement: Supplementary file 1 [file e-71-0o643-sup1.cif]

##############################################################################
#                                                                            #
# This CIF contains the data in a paper accepted for publication in          #
# Acta Crystallographica Section E. It conforms to the requirements of       #
# Notes for Authors for Acta Crystallographica Section E, and has been       #
# peer reviewed under the auspices of the IUCr Commission on Journals.       #
#                                                                            #
# Full details of the Crystallographic Information File format               #
# are given in the paper "The Crystallographic Information File (CIF):       #
# a New Standard Archive File for Crystallography" by S. R. Hall, F. H.      #
# Allen and I. D. Brown [Acta Cryst. (1991), A47, 655-685].                  #
#                                                                            #
# The current version of the core CIF dictionary is obtainable from          #
# ftp://ftp.iucr.org/pub/cif_core.dic.                                       #
#                                                                            #
# Software is freely available for graphical display of the structure(s)     #
# in this CIF. For information consult the CIF software page                 #
# http://www.iucr.org/resources/cif/software.                                #
#                                                                            #
# This file may be used for bona fide research purposes within the           #
# scientific community so long as proper attribution is given to the journal # 
# article from which it was obtained.                                        #
#                                                                            #
##############################################################################
data_global
_audit_creation_method     SHELXL97
_journal_date_recd_electronic     2015-07-28
_journal_date_accepted     2015-07-30
_journal_name_full     'Acta Crystallographica, Section E'
_journal_year     2015
_journal_volume     71
_journal_issue      9
_journal_page_first     o643
_journal_page_last     o644
_journal_paper_category     HO
_journal_paper_doi     10.1107/S2056989015014401
_journal_coeditor_code     HB7474
_publ_contact_author_name     'G. Chakkaravarthi'
_publ_contact_author_address
;
Department of Physics
CPCL Polytechnic College
Chennai 600 068
India
;
_publ_contact_author_email
                        'chakkaravarthi_2005@yahoo.com, ppkpresidency@gmail.com'
_publ_contact_author_fax     ?
_publ_contact_author_phone     '09940334668'
_publ_section_title
;
Crystal structure of 2,5-dimethylanilinium salicylate
;
loop_
    _publ_author_name
    _publ_author_address
    'A. Mani'
;
Department of Physics,
Sri Venkateswaraa College of Technology,
Sriperumbudur 602 105,
India
;
    'P. Praveen Kumar'
;
Department of physics,
Presidency College,
Chennai 600 005
India
;
    'G. Chakkaravarthi'
;
Department of Physics,
CPCL Polytechnic College,
Chennai 600 068,
India
;
_publ_section_synopsis     .
data_I
_database_code_depnum_ccdc_archive 'CCDC 1415922'
_audit_creation_method     SHELXL-97
_chemical_name_systematic
;
2,5-Dimethylanilinium 2-hydroxybenzoate
;
_chemical_name_common
;
2,5-Dimethylanilinium salicylate
;
_chemical_formula_moiety     'C8 H12 N +, C7 H5 O3 -'
_chemical_formula_sum     'C15 H17 N O3'
_chemical_formula_iupac     'C8 H12 N +, C7 H5 O3 -'
_chemical_formula_weight     259.30
_chemical_melting_point     ?
_symmetry_cell_setting     monoclinic
_symmetry_space_group_name_H-M     'P 21/c'
_symmetry_space_group_name_Hall     '-P 2ybc'
loop_
    _symmetry_equiv_pos_as_xyz
    'x, y, z'
    '-x, y+1/2, -z+1/2'
    '-x, -y, -z'
    'x, -y-1/2, z-1/2'
_cell_length_a     6.9645(5)
_cell_length_b     20.6924(14)
_cell_length_c     9.2920(7)
_cell_angle_alpha     90.00
_cell_angle_beta     95.738(3)
_cell_angle_gamma     90.00
_cell_volume     1332.38(17)
_cell_formula_units_Z     4
_cell_measurement_reflns_used     4550
_cell_measurement_theta_min     2.4
_cell_measurement_theta_max     28.1
_cell_measurement_temperature     295(2)
_exptl_crystal_description     block
_exptl_crystal_colour     colourless
_exptl_crystal_size_max     0.26
_exptl_crystal_size_mid     0.24
_exptl_crystal_size_min     0.20
_exptl_crystal_density_diffrn     1.293
_exptl_crystal_density_meas     ?
_exptl_crystal_density_method     'not measured'
_exptl_crystal_F_000     552
_exptl_absorpt_coefficient_mu     0.090
_exptl_absorpt_correction_type     multi-scan
_exptl_absorpt_process_details
;
(SADABS; Sheldrick, 1996)
;
_exptl_absorpt_correction_T_min     0.9769
_exptl_absorpt_correction_T_max     0.9822
_exptl_special_details     ?
_diffrn_ambient_temperature     295(2)
_diffrn_radiation_type     MoK\a
_diffrn_radiation_wavelength     0.71073
_diffrn_radiation_source     'fine-focus sealed tube'
_diffrn_radiation_monochromator     graphite
_diffrn_measurement_device_type     'Bruker Kappa APEXII CCD'
_diffrn_measurement_method     '\w and \f scan'
_diffrn_detector_area_resol_mean     ?
_diffrn_reflns_number     17007
_diffrn_reflns_av_R_equivalents     0.0300
_diffrn_reflns_av_sigmaI/netI     0.0299
_diffrn_reflns_theta_min     1.97
_diffrn_reflns_theta_max     28.69
_diffrn_reflns_theta_full     28.69
_diffrn_measured_fraction_theta_max     0.980
_diffrn_measured_fraction_theta_full     0.980
_diffrn_reflns_limit_h_min     -8
_diffrn_reflns_limit_h_max     9
_diffrn_reflns_limit_k_min     -27
_diffrn_reflns_limit_k_max     27
_diffrn_reflns_limit_l_min     -12
_diffrn_reflns_limit_l_max     12
_diffrn_standards_number     0
_diffrn_standards_interval_count     ?
_diffrn_standards_interval_time     0
_diffrn_standards_decay_%     ?
_refine_special_details
;
 Refinement of F^2^ against ALL reflections.  The weighted R-factor wR and
 goodness of fit S are based on F^2^, conventional R-factors R are based
 on F, with F set to zero for negative F^2^. The threshold expression of
 F^2^ > 2sigma(F^2^) is used only for calculating R-factors(gt) etc. and is
 not relevant to the choice of reflections for refinement.  R-factors based
 on F^2^ are statistically about twice as large as those based on F, and R-
 factors based on ALL data will be even larger.
;
_reflns_number_total     3384
_reflns_number_gt     2339
_reflns_threshold_expression     I>2\s(I)
_refine_ls_structure_factor_coef     Fsqd
_refine_ls_matrix_type     full
_refine_ls_R_factor_all     0.0759
_refine_ls_R_factor_gt     0.0465
_refine_ls_wR_factor_gt     0.1171
_refine_ls_wR_factor_ref     0.1342
_refine_ls_goodness_of_fit_ref     1.012
_refine_ls_restrained_S_all     1.012
_refine_ls_number_reflns     3384
_refine_ls_number_parameters     178
_refine_ls_number_restraints     1
_refine_ls_hydrogen_treatment     mixed
_refine_ls_weighting_scheme     calc
_refine_ls_weighting_details
         'calc w=1/[\s^2^(Fo^2^)+(0.0641P)^2^+0.3396P] where P=(Fo^2^+2Fc^2^)/3'
_atom_sites_solution_hydrogens     geom
_atom_sites_solution_primary     direct
_atom_sites_solution_secondary     difmap
_refine_ls_shift/su_max     0.000
_refine_ls_shift/su_mean     0.000
_refine_diff_density_max     0.218
_refine_diff_density_min     -0.210
_refine_ls_extinction_method     none
_refine_ls_extinction_coef     ?
loop_
    _atom_type_symbol
    _atom_type_description
    _atom_type_scat_dispersion_real
    _atom_type_scat_dispersion_imag
    _atom_type_scat_source
    'C' 'C' 0.0033 0.0016
                         'International Tables Vol C Tables 4.2.6.8 and 6.1.1.4'
    'H' 'H' 0.0000 0.0000
                         'International Tables Vol C Tables 4.2.6.8 and 6.1.1.4'
    'N' 'N' 0.0061 0.0033
                         'International Tables Vol C Tables 4.2.6.8 and 6.1.1.4'
    'O' 'O' 0.0106 0.0060
                         'International Tables Vol C Tables 4.2.6.8 and 6.1.1.4'
_computing_data_collection
;
APEX2 (Bruker, 2004)
;
_computing_cell_refinement
;
SAINT (Bruker, 2004)
;
_computing_data_reduction
;
SAINT (Bruker, 2004)
;
_computing_structure_solution
;
SHELXS97 (Sheldrick, 2008)
;
_computing_structure_refinement
;
SHELXL97 (Sheldrick, 2008)
;
_computing_molecular_graphics
;
PLATON (Spek, 2009)
;
_computing_publication_material
;
SHELXL97 (Sheldrick, 2008)
;
loop_
    _atom_site_type_symbol
    _atom_site_label
    _atom_site_fract_x
    _atom_site_fract_y
    _atom_site_fract_z
    _atom_site_U_iso_or_equiv
    _atom_site_adp_type
    _atom_site_calc_flag
    _atom_site_refinement_flags
    _atom_site_occupancy
    _atom_site_symmetry_multiplicity
    _atom_site_disorder_assembly
    _atom_site_disorder_group
    C C1 0.52627(19) 0.05604(7) 0.67259(15) 0.0271(3) Uani d . 1 1 . .
    C C2 0.5588(2) 0.09450(8) 0.55505(17) 0.0371(4) Uani d . 1 1 . .
    H H2 0.6825 0.1100 0.5463 0.045 Uiso calc R 1 1 . .
    C C3 0.4109(3) 0.11016(9) 0.45114(18) 0.0474(4) Uani d . 1 1 . .
    H H3 0.4352 0.1350 0.3715 0.057 Uiso calc R 1 1 . .
    C C4 0.2267(3) 0.08870(9) 0.46651(18) 0.0467(4) Uani d . 1 1 . .
    H H4 0.1260 0.1002 0.3979 0.056 Uiso calc R 1 1 . .
    C C5 0.1897(2) 0.05073(9) 0.58152(18) 0.0405(4) Uani d . 1 1 . .
    H H5 0.0646 0.0369 0.5911 0.049 Uiso calc R 1 1 . .
    C C6 0.3394(2) 0.03300(7) 0.68349(16) 0.0303(3) Uani d . 1 1 . .
    C C7 0.6859(2) 0.04029(7) 0.78590(16) 0.0303(3) Uani d . 1 1 . .
    C C8 0.01106(19) 0.35845(7) 0.60141(15) 0.0281(3) Uani d . 1 1 . .
    C C9 -0.1341(2) 0.33448(7) 0.67764(16) 0.0326(3) Uani d . 1 1 . .
    H H9 -0.2289 0.3622 0.7052 0.039 Uiso calc R 1 1 . .
    C C10 -0.1397(2) 0.26951(8) 0.71351(18) 0.0384(4) Uani d . 1 1 . .
    C C11 0.0036(3) 0.23006(8) 0.6699(2) 0.0471(4) Uani d . 1 1 . .
    H H11 0.0023 0.1862 0.6914 0.057 Uiso calc R 1 1 . .
    C C12 0.1487(3) 0.25462(8) 0.5951(2) 0.0484(5) Uani d . 1 1 . .
    H H12 0.2440 0.2268 0.5686 0.058 Uiso calc R 1 1 . .
    C C13 0.1568(2) 0.31966(8) 0.55812(18) 0.0367(4) Uani d . 1 1 . .
    C C14 0.3146(3) 0.34526(9) 0.4753(2) 0.0562(5) Uani d . 1 1 . .
    H H14A 0.2589 0.3651 0.3874 0.084 Uiso calc R 1 1 . .
    H H14B 0.3971 0.3104 0.4524 0.084 Uiso calc R 1 1 . .
    H H14C 0.3886 0.3767 0.5329 0.084 Uiso calc R 1 1 . .
    C C15 -0.2965(3) 0.24282(9) 0.7963(2) 0.0571(5) Uani d . 1 1 . .
    H H15A -0.2783 0.1971 0.8094 0.086 Uiso calc R 1 1 . .
    H H15B -0.4198 0.2507 0.7433 0.086 Uiso calc R 1 1 . .
    H H15C -0.2917 0.2635 0.8890 0.086 Uiso calc R 1 1 . .
    N N1 0.00494(17) 0.42673(5) 0.56098(14) 0.0306(3) Uani d . 1 1 . .
    H H1A -0.0346 0.4304 0.4673 0.046 Uiso calc R 1 1 . .
    H H1B 0.1223 0.4438 0.5785 0.046 Uiso calc R 1 1 . .
    H H1C -0.0766 0.4475 0.6126 0.046 Uiso calc R 1 1 . .
    O O1 0.84427(15) 0.06900(6) 0.78665(13) 0.0441(3) Uani d . 1 1 . .
    O O2 0.65428(15) -0.00223(6) 0.87917(13) 0.0431(3) Uani d . 1 1 . .
    O O3 0.29811(16) -0.00571(6) 0.79399(13) 0.0469(3) Uani d D 1 1 . .
    H H3A 0.402(2) -0.0124(11) 0.844(2) 0.070 Uiso d D 1 1 . .
loop_
    _atom_site_aniso_label
    _atom_site_aniso_U_11
    _atom_site_aniso_U_22
    _atom_site_aniso_U_33
    _atom_site_aniso_U_12
    _atom_site_aniso_U_13
    _atom_site_aniso_U_23
    C1 0.0274(7) 0.0264(7) 0.0274(7) 0.0019(5) 0.0017(6) -0.0008(5)
    C2 0.0388(8) 0.0367(8) 0.0365(8) -0.0016(7) 0.0067(7) 0.0049(7)
    C3 0.0619(12) 0.0442(10) 0.0355(9) 0.0061(8) 0.0017(8) 0.0117(7)
    C4 0.0468(10) 0.0568(11) 0.0337(9) 0.0155(8) -0.0099(7) 0.0011(8)
    C5 0.0291(8) 0.0546(10) 0.0365(9) 0.0022(7) -0.0037(7) -0.0051(7)
    C6 0.0287(7) 0.0336(7) 0.0284(7) -0.0007(6) 0.0021(6) 0.0000(6)
    C7 0.0257(7) 0.0345(8) 0.0308(7) 0.0014(6) 0.0036(6) 0.0004(6)
    C8 0.0281(7) 0.0252(7) 0.0296(7) 0.0024(5) -0.0032(6) -0.0023(6)
    C9 0.0293(7) 0.0318(7) 0.0365(8) 0.0021(6) 0.0017(6) -0.0035(6)
    C10 0.0423(9) 0.0350(8) 0.0371(8) -0.0039(7) 0.0005(7) 0.0021(7)
    C11 0.0547(11) 0.0282(8) 0.0579(11) 0.0044(7) 0.0025(9) 0.0050(8)
    C12 0.0450(10) 0.0346(9) 0.0659(12) 0.0127(7) 0.0066(9) -0.0058(8)
    C13 0.0338(8) 0.0335(8) 0.0431(9) 0.0033(6) 0.0050(7) -0.0046(7)
    C14 0.0482(11) 0.0482(10) 0.0763(14) 0.0038(8) 0.0272(10) -0.0080(10)
    C15 0.0622(12) 0.0484(11) 0.0629(12) -0.0095(9) 0.0165(10) 0.0084(9)
    N1 0.0274(6) 0.0268(6) 0.0370(7) 0.0000(5) 0.0003(5) -0.0015(5)
    O1 0.0278(6) 0.0586(7) 0.0452(7) -0.0091(5) -0.0002(5) 0.0057(6)
    O2 0.0305(6) 0.0545(7) 0.0429(6) -0.0005(5) -0.0028(5) 0.0203(5)
    O3 0.0300(6) 0.0659(8) 0.0436(7) -0.0128(5) -0.0013(5) 0.0194(6)
_geom_special_details
;
 All esds (except the esd in the dihedral angle between two l.s. planes)
 are estimated using the full covariance matrix.  The cell esds are taken
 into account individually in the estimation of esds in distances, angles
 and torsion angles; correlations between esds in cell parameters are only
 used when they are defined by crystal symmetry.  An approximate (isotropic)
 treatment of cell esds is used for estimating esds involving l.s. planes.
;
loop_
    _geom_bond_atom_site_label_1
    _geom_bond_atom_site_label_2
    _geom_bond_site_symmetry_2
    _geom_bond_distance
    _geom_bond_publ_flag
    C1 C2 . 1.388(2) ?
    C1 C6 . 1.399(2) ?
    C1 C7 . 1.4886(19) ?
    C2 C3 . 1.378(2) ?
    C2 H2 . 0.9300 ?
    C3 C4 . 1.379(3) ?
    C3 H3 . 0.9300 ?
    C4 C5 . 1.371(2) ?
    C4 H4 . 0.9300 ?
    C5 C6 . 1.386(2) ?
    C5 H5 . 0.9300 ?
    C6 O3 . 1.3556(18) ?
    C7 O1 . 1.2524(17) ?
    C7 O2 . 1.2696(18) ?
    C8 C9 . 1.383(2) ?
    C8 C13 . 1.385(2) ?
    C8 N1 . 1.4615(18) ?
    C9 C10 . 1.387(2) ?
    C9 H9 . 0.9300 ?
    C10 C11 . 1.381(2) ?
    C10 C15 . 1.502(3) ?
    C11 C12 . 1.379(3) ?
    C11 H11 . 0.9300 ?
    C12 C13 . 1.392(2) ?
    C12 H12 . 0.9300 ?
    C13 C14 . 1.500(2) ?
    C14 H14A . 0.9600 ?
    C14 H14B . 0.9600 ?
    C14 H14C . 0.9600 ?
    C15 H15A . 0.9600 ?
    C15 H15B . 0.9600 ?
    C15 H15C . 0.9600 ?
    N1 H1A . 0.8900 ?
    N1 H1B . 0.8900 ?
    N1 H1C . 0.8900 ?
    O3 H3A . 0.829(10) ?
loop_
    _geom_angle_atom_site_label_1
    _geom_angle_atom_site_label_2
    _geom_angle_atom_site_label_3
    _geom_angle_site_symmetry_1
    _geom_angle_site_symmetry_3
    _geom_angle
    _geom_angle_publ_flag
    C2 C1 C6 . . 118.59(13) ?
    C2 C1 C7 . . 120.85(13) ?
    C6 C1 C7 . . 120.55(13) ?
    C3 C2 C1 . . 121.10(15) ?
    C3 C2 H2 . . 119.4 ?
    C1 C2 H2 . . 119.4 ?
    C2 C3 C4 . . 119.33(16) ?
    C2 C3 H3 . . 120.3 ?
    C4 C3 H3 . . 120.3 ?
    C5 C4 C3 . . 120.96(15) ?
    C5 C4 H4 . . 119.5 ?
    C3 C4 H4 . . 119.5 ?
    C4 C5 C6 . . 119.82(15) ?
    C4 C5 H5 . . 120.1 ?
    C6 C5 H5 . . 120.1 ?
    O3 C6 C5 . . 118.17(13) ?
    O3 C6 C1 . . 121.70(12) ?
    C5 C6 C1 . . 120.12(14) ?
    O1 C7 O2 . . 122.51(13) ?
    O1 C7 C1 . . 119.68(13) ?
    O2 C7 C1 . . 117.81(12) ?
    C9 C8 C13 . . 122.38(14) ?
    C9 C8 N1 . . 118.31(12) ?
    C13 C8 N1 . . 119.27(13) ?
    C8 C9 C10 . . 120.71(14) ?
    C8 C9 H9 . . 119.6 ?
    C10 C9 H9 . . 119.6 ?
    C11 C10 C9 . . 117.62(15) ?
    C11 C10 C15 . . 121.10(15) ?
    C9 C10 C15 . . 121.27(15) ?
    C12 C11 C10 . . 121.15(15) ?
    C12 C11 H11 . . 119.4 ?
    C10 C11 H11 . . 119.4 ?
    C11 C12 C13 . . 122.07(15) ?
    C11 C12 H12 . . 119.0 ?
    C13 C12 H12 . . 119.0 ?
    C8 C13 C12 . . 116.06(15) ?
    C8 C13 C14 . . 122.70(14) ?
    C12 C13 C14 . . 121.23(15) ?
    C13 C14 H14A . . 109.5 ?
    C13 C14 H14B . . 109.5 ?
    H14A C14 H14B . . 109.5 ?
    C13 C14 H14C . . 109.5 ?
    H14A C14 H14C . . 109.5 ?
    H14B C14 H14C . . 109.5 ?
    C10 C15 H15A . . 109.5 ?
    C10 C15 H15B . . 109.5 ?
    H15A C15 H15B . . 109.5 ?
    C10 C15 H15C . . 109.5 ?
    H15A C15 H15C . . 109.5 ?
    H15B C15 H15C . . 109.5 ?
    C8 N1 H1A . . 109.5 ?
    C8 N1 H1B . . 109.5 ?
    H1A N1 H1B . . 109.5 ?
    C8 N1 H1C . . 109.5 ?
    H1A N1 H1C . . 109.5 ?
    H1B N1 H1C . . 109.5 ?
    C6 O3 H3A . . 106.5(16) ?
loop_
    _geom_torsion_atom_site_label_1
    _geom_torsion_atom_site_label_2
    _geom_torsion_atom_site_label_3
    _geom_torsion_atom_site_label_4
    _geom_torsion_site_symmetry_1
    _geom_torsion_site_symmetry_2
    _geom_torsion_site_symmetry_3
    _geom_torsion_site_symmetry_4
    _geom_torsion
    _geom_torsion_publ_flag
    C6 C1 C2 C3 . . . . 0.3(2) ?
    C7 C1 C2 C3 . . . . -178.85(15) ?
    C1 C2 C3 C4 . . . . 1.8(3) ?
    C2 C3 C4 C5 . . . . -1.7(3) ?
    C3 C4 C5 C6 . . . . -0.6(3) ?
    C4 C5 C6 O3 . . . . -178.60(15) ?
    C4 C5 C6 C1 . . . . 2.7(2) ?
    C2 C1 C6 O3 . . . . 178.81(14) ?
    C7 C1 C6 O3 . . . . -2.0(2) ?
    C2 C1 C6 C5 . . . . -2.6(2) ?
    C7 C1 C6 C5 . . . . 176.58(14) ?
    C2 C1 C7 O1 . . . . 10.0(2) ?
    C6 C1 C7 O1 . . . . -169.13(14) ?
    C2 C1 C7 O2 . . . . -170.18(14) ?
    C6 C1 C7 O2 . . . . 10.7(2) ?
    C13 C8 C9 C10 . . . . -0.4(2) ?
    N1 C8 C9 C10 . . . . 177.30(13) ?
    C8 C9 C10 C11 . . . . -0.2(2) ?
    C8 C9 C10 C15 . . . . -179.99(15) ?
    C9 C10 C11 C12 . . . . 0.9(3) ?
    C15 C10 C11 C12 . . . . -179.39(17) ?
    C10 C11 C12 C13 . . . . -0.9(3) ?
    C9 C8 C13 C12 . . . . 0.4(2) ?
    N1 C8 C13 C12 . . . . -177.30(14) ?
    C9 C8 C13 C14 . . . . 179.91(15) ?
    N1 C8 C13 C14 . . . . 2.3(2) ?
    C11 C12 C13 C8 . . . . 0.3(3) ?
    C11 C12 C13 C14 . . . . -179.29(17) ?
loop_
    _geom_hbond_atom_site_label_D
    _geom_hbond_atom_site_label_H
    _geom_hbond_atom_site_label_A
    _geom_hbond_site_symmetry_A
    _geom_hbond_distance_DH
    _geom_hbond_distance_HA
    _geom_hbond_distance_DA
    _geom_hbond_angle_DHA
    _geom_hbond_publ_flag
    O3 H3A O2 . 0.829(10) 1.770(14) 2.5282(15) 151(2) y
    N1 H1A O1 4_465 0.89 1.80 2.6809(17) 169 y
    N1 H1B O2 2_656 0.89 1.92 2.7998(16) 168 y
    N1 H1C O3 2_556 0.89 2.08 2.9654(17) 171 y
    C5 H5 O1 1_455 0.93 2.58 3.237(2) 128 y
_iucr_refine_instructions_details
;
TITL MANIa_0m in P2(1)/c
CELL  0.71073   6.9645  20.6924   9.2920   90.000   95.738   90.000
ZERR     4.00   0.0005   0.0014   0.0007    0.000    0.003    0.000
LATT   1
SYMM  - X, 1/2 + Y, 1/2 - Z
SFAC  C    H    N    O
UNIT  60   68   4    12
MERG   2
DFIX     0.820   0.010 O3 H3A
FMAP   2
PLAN   20
ACTA
BOND   $H
CONF
TEMP 22
SIZE 0.20 0.24 0.26
HTAB O3 O2
HTAB N1 O1_$1
HTAB N1 O2_$2
HTAB N1 O3_$3
HTAB C5 O1_$4
EQIV $1 -1+x,1/2-y,-1/2+z
EQIV $2 1-x,1/2+y,3/2-z
EQIV $3 -x,1/2+y,3/2-z
EQIV $4 -1+x,y,z
L.S.   4
WGHT    0.064100    0.339600
FVAR       0.21820
C1    1    0.526268    0.056037    0.672588    11.00000    0.02737    0.02639 =
         0.02739   -0.00077    0.00166    0.00194
C2    1    0.558830    0.094498    0.555049    11.00000    0.03884    0.03665 =
         0.03651    0.00495    0.00665   -0.00160
AFIX  43
H2    2    0.682511    0.109953    0.546281    11.00000   -1.20000
AFIX   0
C3    1    0.410949    0.110161    0.451145    11.00000    0.06185    0.04422 =
         0.03546    0.01173    0.00166    0.00613
AFIX  43
H3    2    0.435194    0.134954    0.371463    11.00000   -1.20000
AFIX   0
C4    1    0.226679    0.088704    0.466513    11.00000    0.04678    0.05684 =
         0.03373    0.00114   -0.00994    0.01555
AFIX  43
H4    2    0.126001    0.100151    0.397894    11.00000   -1.20000
AFIX   0
C5    1    0.189704    0.050725    0.581520    11.00000    0.02906    0.05464 =
         0.03649   -0.00509   -0.00371    0.00220
AFIX  43
H5    2    0.064550    0.036902    0.591071    11.00000   -1.20000
AFIX   0
C6    1    0.339400    0.032999    0.683493    11.00000    0.02873    0.03364 =
         0.02841   -0.00002    0.00213   -0.00069
C7    1    0.685855    0.040295    0.785904    11.00000    0.02573    0.03451 =
         0.03083    0.00038    0.00361    0.00143
C8    1    0.011063    0.358448    0.601412    11.00000    0.02815    0.02516 =
         0.02963   -0.00235   -0.00317    0.00241
C9    1   -0.134058    0.334483    0.677644    11.00000    0.02925    0.03183 =
         0.03649   -0.00352    0.00168    0.00214
AFIX  43
H9    2   -0.228858    0.362240    0.705152    11.00000   -1.20000
AFIX   0
C10   1   -0.139749    0.269507    0.713512    11.00000    0.04228    0.03500 =
         0.03708    0.00211    0.00048   -0.00388
C11   1    0.003613    0.230057    0.669932    11.00000    0.05469    0.02819 =
         0.05786    0.00495    0.00249    0.00438
AFIX  43
H11   2    0.002310    0.186171    0.691404    11.00000   -1.20000
AFIX   0
C12   1    0.148676    0.254623    0.595117    11.00000    0.04497    0.03456 =
         0.06590   -0.00581    0.00665    0.01268
AFIX  43
H12   2    0.244017    0.226846    0.568566    11.00000   -1.20000
AFIX   0
C13   1    0.156848    0.319662    0.558120    11.00000    0.03376    0.03354 =
         0.04305   -0.00460    0.00503    0.00332
C14   1    0.314563    0.345255    0.475258    11.00000    0.04824    0.04823 =
         0.07629   -0.00803    0.02721    0.00384
AFIX 137
H14A  2    0.258914    0.365077    0.387403    11.00000   -1.50000
H14B  2    0.397115    0.310350    0.452430    11.00000   -1.50000
H14C  2    0.388622    0.376722    0.532896    11.00000   -1.50000
AFIX   0
C15   1   -0.296546    0.242824    0.796254    11.00000    0.06224    0.04836 =
         0.06285    0.00837    0.01654   -0.00954
AFIX 137
H15A  2   -0.278311    0.197139    0.809391    11.00000   -1.50000
H15B  2   -0.419803    0.250738    0.743267    11.00000   -1.50000
H15C  2   -0.291735    0.263543    0.888985    11.00000   -1.50000
AFIX   0
N1    3    0.004940    0.426728    0.560983    11.00000    0.02741    0.02677 =
         0.03696   -0.00151    0.00029    0.00000
AFIX 137
H1A   2   -0.034606    0.430448    0.467270    11.00000   -1.50000
H1B   2    0.122285    0.443768    0.578498    11.00000   -1.50000
H1C   2   -0.076585    0.447548    0.612563    11.00000   -1.50000
AFIX   0
O1    4    0.844270    0.068998    0.786651    11.00000    0.02777    0.05860 =
         0.04516    0.00567   -0.00020   -0.00907
O2    4    0.654281   -0.002231    0.879173    11.00000    0.03055    0.05454 =
         0.04289    0.02032   -0.00282   -0.00052
O3    4    0.298114   -0.005714    0.793994    11.00000    0.02999    0.06592 =
         0.04364    0.01936   -0.00132   -0.01279
H3A   2    0.401652   -0.012417    0.843801    11.00000   -1.50000
HKLF 4
REM  MANIa_0m in P2(1)/c
REM R1 =  0.0465 for   2339 Fo > 4sig(Fo)  and  0.0759 for all   3384 data
REM    178 parameters refined using      1 restraints
END
WGHT      0.0641      0.3396
REM Highest difference peak  0.218,  deepest hole -0.210,  1-sigma level  0.044
Q1    1   0.5952  0.0513  0.7247  11.00000  0.05    0.22
Q2    1  -0.3782  0.2064  0.7428  11.00000  0.05    0.21
Q3    1  -0.3882  0.2825  0.8264  11.00000  0.05    0.20
Q4    1  -0.2458  0.2179  0.8984  11.00000  0.05    0.20
Q5    1   0.3196  0.3184  0.3705  11.00000  0.05    0.20
Q6    1   0.0607  0.3342  0.5393  11.00000  0.05    0.19
Q7    1   0.1042  0.3406  0.6122  11.00000  0.05    0.17
Q8    1  -0.0905  0.3442  0.5992  11.00000  0.05    0.17
Q9    1   0.4369  0.0491  0.6860  11.00000  0.05    0.16
Q10   1   0.3252  0.3972  0.4776  11.00000  0.05    0.16
Q11   1  -0.0401  0.2579  0.7252  11.00000  0.05    0.15
Q12   1  -0.1096  0.3007  0.7122  11.00000  0.05    0.15
Q13   1   0.1593  0.2935  0.6062  11.00000  0.05    0.15
Q14   1   0.2623  0.0623  0.6607  11.00000  0.05    0.15
Q15   1  -0.0236  0.3478  0.6821  11.00000  0.05    0.15
Q16   1   0.2794  0.0372  0.6190  11.00000  0.05    0.14
Q17   1   0.2202  0.0529  0.5037  11.00000  0.05    0.14
Q18   1   0.4684  0.3155  0.5424  11.00000  0.05    0.14
Q19   1  -0.4858  0.2083  0.6708  11.00000  0.05    0.13
Q20   1   0.4644  0.1136  0.5367  11.00000  0.05    0.13
;
