# Supplementary material for: Crystal structure of 2,5-di­methyl­anilinium salicylate
Source: Acta Crystallogr E Crystallogr Commun. 2015 Aug 6;71(Pt 9):o643–4. doi: 10.1107/S2056989015014401 (PMC4555438; doi:10.1107/S2056989015014401)
Supplement: Supplementary file 2 [file e-71-0o643-Isup2.hkl]

#
# h,k,l, Fc-squared, Fo-squared, sigma(Fo-squared) and status flag
#
data_I
_shelx_title ' MANIa_0m in P2(1)/c'
_shelx_refln_list_code          4
_shelx_F_calc_maximum      151.32
_exptl_crystal_F_000       552.00
_reflns_d_resolution_high  0.7403
 
loop_
 _symmetry_equiv_pos_as_xyz
 'x, y, z'
 '-x, y+1/2, -z+1/2'
 '-x, -y, -z'
 'x, -y-1/2, z-1/2'
 
_cell_length_a     6.9645
_cell_length_b    20.6924
_cell_length_c     9.2920
_cell_angle_alpha  90.000
_cell_angle_beta   95.738
_cell_angle_gamma  90.000
 
_shelx_F_squared_multiplier     1.000
 
loop_
 _refln_index_h
 _refln_index_k
 _refln_index_l
 _refln_F_squared_calc
 _refln_F_squared_meas
 _refln_F_squared_sigma
 _refln_observed_status
   1   0   0      954.83      852.21      6.24 o
   2   0   0     1458.81     1446.64     10.74 o
   3   0   0      789.25      699.40      6.25 o
   4   0   0       96.68       88.68      2.05 o
   5   0   0        0.06       -0.13      1.88 o
   6   0   0     2243.49     2170.43     25.10 o
   7   0   0      664.60      666.04     15.30 o
   8   0   0        0.30        2.73      4.62 o
   9   0   0       55.58       76.24     10.08 o
   1   1   0       51.70       48.15      0.54 o
   2   1   0        2.91        4.53      0.46 o
   3   1   0       10.73       17.45      0.76 o
   4   1   0       12.12        7.94      0.70 o
   5   1   0        0.80        1.52      0.86 o
   6   1   0      238.13      232.75      4.04 o
   7   1   0        5.72       14.71      2.33 o
   8   1   0        1.67        3.15      4.83 o
   9   1   0        1.50       -1.47      4.03 o
   0   2   0     4255.79     2676.54     52.93 o
   1   2   0     6196.63     5964.01     34.80 o
   2   2   0      337.17      369.72      2.66 o
   3   2   0     1291.70     1278.73      7.69 o
   4   2   0       11.93       20.61      0.93 o
   5   2   0       34.98       33.65      1.57 o
   6   2   0      126.34      122.80      2.97 o
   7   2   0      150.13      148.47      5.80 o
   8   2   0       98.10       96.07      7.17 o
   9   2   0       21.77       30.46      5.29 o
   1   3   0      804.48      732.84      5.06 o
   2   3   0      350.91      404.85      3.00 o
   3   3   0      379.27      382.79      3.04 o
   4   3   0      187.50      189.50      2.30 o
   5   3   0       22.59       24.93      1.40 o
   6   3   0      264.07      263.18      4.91 o
   7   3   0       56.87       60.42      4.41 o
   8   3   0        5.14        0.67      3.99 o
   9   3   0        7.76       10.67      5.04 o
   0   4   0     3309.11     3308.03     26.14 o
   1   4   0       19.06       19.63      0.85 o
   2   4   0     2697.69     2720.37     16.54 o
   3   4   0      971.56      954.17      6.30 o
   4   4   0      229.33      275.82      2.98 o
   5   4   0      652.42      622.00      6.21 o
   6   4   0      287.38      281.33      4.42 o
   7   4   0        7.34        9.39      2.81 o
   8   4   0       16.70       23.90      4.23 o
   9   4   0        2.65       -0.15      3.88 o
   1   5   0     1193.95     1185.71      7.94 o
   2   5   0     1203.70     1151.95      8.12 o
   3   5   0       35.31       45.00      1.14 o
   4   5   0      123.05      100.47      1.74 o
   5   5   0       11.96       12.67      1.18 o
   6   5   0      311.17      298.84      4.51 o
   7   5   0       90.32       93.28      4.88 o
   8   5   0       25.11       22.66      4.24 o
   9   5   0        0.03       -2.85      3.77 o
   0   6   0     2083.25     1895.02     15.76 o
   1   6   0     1088.77     1057.43      7.30 o
   2   6   0     1258.08     1160.81      8.74 o
   3   6   0     1923.94     1955.65     12.72 o
   4   6   0      315.19      353.48      3.69 o
   5   6   0      524.26      531.46      5.88 o
   6   6   0       18.26       19.24      1.67 o
   7   6   0       45.90       51.78      3.52 o
   8   6   0        7.68        8.51      8.19 o
   9   6   0        0.01        2.10      4.41 o
   1   7   0       69.04       81.73      1.33 o
   2   7   0       55.81       48.27      1.01 o
   3   7   0       34.27       55.04      1.32 o
   4   7   0        1.05        0.53      0.85 o
   5   7   0       37.89       29.20      1.36 o
   6   7   0       17.92       19.28      1.62 o
   7   7   0       31.13       32.01      3.39 o
   8   7   0        1.66        4.91      3.37 o
   9   7   0        4.78        6.51      4.62 o
   0   8   0      228.00      210.04      2.98 o
   1   8   0     1206.35     1078.65      6.98 o
   2   8   0      345.73      345.28      2.98 o
   3   8   0     2396.69     2456.92     14.95 o
   4   8   0       16.67       15.51      0.88 o
   5   8   0      100.42       98.98      1.99 o
   6   8   0       52.35       47.13      3.05 o
   7   8   0        1.79       -0.21      1.66 o
   8   8   0        0.00       -0.70      3.02 o
   1   9   0        1.69        2.44      0.55 o
   2   9   0        3.48        1.56      0.64 o
   3   9   0      342.12      377.54      3.15 o
   4   9   0       65.76       65.73      1.38 o
   5   9   0       23.28       21.25      1.10 o
   6   9   0        5.16        3.09      1.79 o
   7   9   0       27.35       24.75      2.76 o
   8   9   0        0.06        1.97      2.25 o
   0  10   0     1258.62     1314.81     12.07 o
   1  10   0     1358.97     1465.39      9.38 o
   2  10   0       26.12       32.76      1.00 o
   3  10   0      127.51      131.46      1.74 o
   4  10   0        8.49        9.06      0.89 o
   5  10   0       25.95       26.94      1.97 o
   6  10   0      347.98      307.28      6.81 o
   7  10   0       32.41       29.78      2.89 o
   8  10   0        4.06        0.16      2.06 o
   1  11   0      117.39      120.93      3.65 o
   2  11   0        1.40        1.35      0.70 o
   3  11   0      207.13      196.34      2.48 o
   4  11   0       69.56       68.47      1.83 o
   5  11   0       24.26       23.45      1.88 o
   6  11   0       22.69       30.31      2.68 o
   7  11   0       11.77        8.77      2.20 o
   8  11   0        0.29       -0.28      3.64 o
   0  12   0     2094.36     2158.60     18.99 o
   1  12   0      224.25      267.67      2.95 o
   2  12   0      192.85      178.92      2.54 o
   3  12   0        1.76        1.39      0.64 o
   4  12   0       39.46       33.21      1.51 o
   5  12   0        2.65        1.93      1.21 o
   6  12   0       25.89       30.90      3.51 o
   7  12   0      123.01      108.19      5.88 o
   8  12   0       19.67       13.31      3.66 o
   1  13   0       39.32       56.78      1.54 o
   2  13   0       98.42       77.96      1.87 o
   3  13   0        1.81        2.68      1.08 o
   4  13   0       42.71       44.83      1.70 o
   5  13   0       42.64       41.64      2.22 o
   6  13   0        0.58        0.42      1.62 o
   7  13   0        0.10        2.23      1.81 o
   8  13   0        2.57        6.19      3.91 o
   0  14   0       15.67       13.11      1.57 o
   1  14   0      303.38      291.33      3.51 o
   2  14   0      166.93      163.84      2.84 o
   3  14   0      263.44      251.20      3.37 o
   4  14   0      311.99      315.03      4.56 o
   5  14   0       74.11       73.35      3.32 o
   6  14   0       41.88       42.54      4.57 o
   7  14   0        3.26        2.03      2.88 o
   8  14   0       30.41       49.40      7.41 o
   1  15   0       23.66       27.44      1.51 o
   2  15   0      274.04      254.53      3.86 o
   3  15   0       85.88       90.05      2.69 o
   4  15   0      274.51      275.45      5.70 o
   5  15   0       80.03       80.93      3.93 o
   6  15   0        0.07       -0.72      1.52 o
   7  15   0        2.10       -0.46      2.92 o
   0  16   0      111.48       98.45      3.50 o
   1  16   0       20.51       29.15      1.51 o
   2  16   0        0.06       -0.24      0.77 o
   3  16   0       68.41       65.38      1.79 o
   4  16   0        2.43        1.99      1.76 o
   5  16   0        0.27        0.10      1.55 o
   6  16   0       34.89       35.32      4.44 o
   7  16   0        7.62        5.64      3.10 o
   1  17   0        2.04        2.34      0.98 o
   2  17   0       90.13       81.32      3.25 o
   3  17   0       80.61       93.69      3.83 o
   4  17   0        5.17        8.45      1.89 o
   5  17   0        0.95        2.60      2.38 o
   6  17   0       21.83       24.64      3.95 o
   7  17   0        0.11        0.62      3.23 o
   0  18   0       76.14       85.49      3.47 o
   1  18   0       64.65       71.42      2.86 o
   2  18   0        0.02        0.46      0.97 o
   3  18   0       86.26       80.58      3.70 o
   4  18   0       30.61       27.62      4.15 o
   5  18   0       30.49       28.38      3.98 o
   6  18   0        0.31       -0.69      2.80 o
   7  18   0        0.00       -3.46      3.46 o
   1  19   0       76.27       74.56      3.03 o
   2  19   0      214.39      211.59      5.38 o
   3  19   0        1.05        3.65      1.97 o
   4  19   0        2.74        4.94      1.92 o
   5  19   0       52.39       55.84      6.25 o
   6  19   0        2.03        4.26      2.93 o
   0  20   0       39.43       47.08      3.88 o
   1  20   0      318.07      299.82      6.96 o
   2  20   0       35.18       36.20      2.99 o
   3  20   0        3.35        3.35      2.52 o
   4  20   0        1.74        2.23      1.75 o
   5  20   0       59.71       61.49      5.31 o
   6  20   0       11.29        8.91      7.46 o
   1  21   0        0.01        4.66      1.97 o
   2  21   0        0.01        4.21      2.71 o
   3  21   0        1.12        6.03      2.09 o
   4  21   0        0.19        0.82      1.96 o
   5  21   0        5.53        2.11      3.33 o
   6  21   0        0.14        5.27      3.47 o
   0  22   0       77.65       74.77      8.61 o
   1  22   0        0.58        0.47      1.82 o
   2  22   0        0.19       -0.72      2.00 o
   3  22   0        3.01        2.75      2.61 o
   4  22   0       25.36       26.72      4.18 o
   5  22   0        4.92       -0.98      3.16 o
   1  23   0        0.01       -0.24      2.64 o
   2  23   0       40.63       39.75      3.62 o
   3  23   0       17.03       17.15      2.59 o
   4  23   0        0.83        3.15      3.07 o
   5  23   0        5.69        7.90      4.52 o
   0  24   0        1.73        1.26      5.25 o
   1  24   0       20.07       26.62      3.95 o
   2  24   0      123.71      127.97      6.46 o
   3  24   0        1.07       -3.12      3.36 o
   4  24   0       25.28       34.90      5.75 o
   1  25   0        0.50       -2.12      3.62 o
   2  25   0       94.99      118.73      9.69 o
   3  25   0       11.44        8.06      3.16 o
   0  26   0       22.03       20.09      4.78 o
   1  26   0       14.83       18.31      4.55 o
   2  26   0        4.64        1.94      3.01 o
   1  27   0        8.23       12.42      3.45 o
   2  27   0        7.38       17.22      5.67 o
  -9   1   1       36.27       25.82      5.56 o
  -8   1   1       27.86       25.55      4.58 o
  -7   1   1      217.84      199.87      5.67 o
  -6   1   1      282.98      275.82      4.47 o
  -5   1   1       99.89       95.53      2.42 o
  -4   1   1      423.31      489.08      4.32 o
  -3   1   1     4855.71     4992.69     28.61 o
  -2   1   1       15.13       11.52      0.68 o
  -1   1   1     3687.55     3492.91     23.99 o
   0   1   1      336.61      288.17      8.28 o
   1   1   1     2071.91     1858.63     11.06 o
   2   1   1       18.25       12.11      1.08 o
   3   1   1      696.47      652.49      4.24 o
   4   1   1      128.98      129.90      1.72 o
   5   1   1        9.22        8.08      1.02 o
   6   1   1      314.73      321.83      4.45 o
   7   1   1        7.85       13.00      2.70 o
   8   1   1       49.85       45.17     12.60 o
   9   1   1       13.02       15.39      4.83 o
  -9   2   1        0.02       -3.00      7.98 o
  -8   2   1       29.22       25.63      5.04 o
  -7   2   1       17.41       15.47      2.46 o
  -6   2   1        6.57        8.95      1.58 o
  -5   2   1       24.52       25.08      1.59 o
  -4   2   1      115.10      126.63      2.00 o
  -3   2   1        8.34       11.06      0.72 o
  -2   2   1     1091.62     1101.65      7.37 o
  -1   2   1     2242.14     2157.88     12.98 o
   0   2   1      127.12      142.18      1.47 o
   1   2   1      602.57      547.58      3.82 o
   2   2   1       13.88       16.24      0.66 o
   3   2   1      185.90      189.96      1.83 o
   4   2   1       79.73       79.87      1.40 o
   5   2   1       79.81       76.59      2.02 o
   6   2   1      142.03      140.94      3.09 o
   7   2   1      144.59      138.42      6.85 o
   8   2   1       86.63       83.48      6.73 o
   9   2   1       20.65       14.47     11.13 o
  -9   3   1       38.70       27.54      5.53 o
  -8   3   1       11.87       11.49      3.88 o
  -7   3   1       35.89       41.77      3.99 o
  -6   3   1      157.78      156.71      3.83 o
  -5   3   1      145.74      131.22      2.76 o
  -4   3   1       48.92       54.35      1.61 o
  -3   3   1     1303.23     1364.40      8.62 o
  -2   3   1      700.79      674.82      4.79 o
  -1   3   1      958.79      986.22      6.17 o
   0   3   1      820.47      765.07      4.70 o
   1   3   1     1194.49     1283.17     11.13 o
   2   3   1       74.28       70.84      0.89 o
   3   3   1       51.09       49.46      1.09 o
   4   3   1       34.89       29.35      1.06 o
   5   3   1       86.13       89.81      2.14 o
   6   3   1       25.73       28.19      1.81 o
   7   3   1        7.56        7.79      2.61 o
   8   3   1        8.64        3.29      4.20 o
   9   3   1       12.90       14.52      4.48 o
  -9   4   1        5.43        5.76      5.25 o
  -8   4   1       16.81       14.89      4.15 o
  -7   4   1        0.06       -0.68      2.27 o
  -6   4   1       77.91       72.95      2.93 o
  -5   4   1       13.66       13.96      1.25 o
  -4   4   1      439.72      447.78      4.10 o
  -3   4   1      723.38      823.55      6.00 o
  -2   4   1     1072.29     1041.61      6.88 o
  -1   4   1     3842.08     3607.09     20.48 o
   0   4   1     6389.32     6415.97     38.00 o
   1   4   1     2406.30     2432.03     20.16 o
   2   4   1        7.22        1.79      0.34 o
   3   4   1     2952.02     3138.21     17.63 o
   4   4   1      605.07      607.76      5.25 o
   5   4   1      411.91      395.78      4.59 o
   6   4   1      544.05      517.12      6.44 o
   7   4   1       79.26       85.03      4.11 o
   8   4   1        0.02        0.89      3.13 o
   9   4   1       23.23       25.88      4.99 o
  -9   5   1        0.41        1.66      3.77 o
  -8   5   1      101.81      115.54      7.32 o
  -7   5   1        5.00        5.22      3.37 o
  -6   5   1       38.72       37.30      2.27 o
  -5   5   1       23.27       27.70      1.63 o
  -4   5   1      168.15      170.96      2.81 o
  -3   5   1      492.45      581.80      4.68 o
  -2   5   1     1768.51     1861.19     11.43 o
  -1   5   1     7849.01     7474.96     39.89 o
   0   5   1     5165.66     5257.05     28.13 o
   1   5   1      326.86      302.06      2.28 o
   2   5   1      282.87      261.53      2.27 o
   3   5   1       84.70      113.17      1.89 o
   4   5   1      524.16      500.78      4.47 o
   5   5   1        8.23        9.95      0.95 o
   6   5   1      199.49      201.29      4.31 o
   7   5   1        2.13        3.64      1.95 o
   8   5   1        1.22       -0.48      2.62 o
   9   5   1        0.18       -2.10      4.20 o
  -9   6   1       26.10       25.20      6.72 o
  -8   6   1        0.20        5.15      2.93 o
  -7   6   1       46.39       37.75      4.01 o
  -6   6   1       78.02       78.07      2.96 o
  -5   6   1       10.28       12.58      1.32 o
  -4   6   1        1.37        0.68      0.64 o
  -3   6   1      454.55      559.99      4.61 o
  -2   6   1       15.13       16.61      0.80 o
  -1   6   1      671.03      663.05      4.65 o
   0   6   1     4164.60     4155.12     22.52 o
   1   6   1      102.96      109.17      1.20 o
   2   6   1       18.44       26.16      0.59 o
   3   6   1       14.30       14.77      0.71 o
   4   6   1      318.93      335.23      3.24 o
   5   6   1        7.63        5.54      0.79 o
   6   6   1      184.30      193.90      4.23 o
   7   6   1       30.41       36.04      3.02 o
   8   6   1        6.28        4.63      2.98 o
  -9   7   1       13.95       13.02      5.67 o
  -8   7   1       60.42       61.92      5.90 o
  -7   7   1       84.03       92.39      5.43 o
  -6   7   1      340.49      331.18      5.29 o
  -5   7   1       21.09       17.18      1.44 o
  -4   7   1       31.30       42.68      1.59 o
  -3   7   1      380.75      384.92      3.73 o
  -2   7   1      670.59      624.46      4.95 o
  -1   7   1     3511.59     3508.55     20.26 o
   0   7   1     2534.84     2666.99     15.52 o
   1   7   1       62.32       58.25      1.33 o
   2   7   1      172.80      148.59      2.36 o
   3   7   1        1.51        1.57      0.49 o
   4   7   1        0.63        1.66      0.81 o
   5   7   1        0.80        0.59      0.58 o
   6   7   1      130.14      124.81      3.52 o
   7   7   1        0.29       -1.42      2.20 o
   8   7   1        1.87        0.42      2.54 o
  -8   8   1        5.52        6.87      3.17 o
  -7   8   1       86.75       84.01      5.27 o
  -6   8   1       29.14       34.46      2.37 o
  -5   8   1       24.12       18.16      1.45 o
  -4   8   1        3.09        7.56      0.96 o
  -3   8   1       63.94       71.70      1.59 o
  -2   8   1      197.55      178.93      2.53 o
  -1   8   1       62.79       60.58      1.32 o
   0   8   1        1.91       -0.54      0.56 o
   1   8   1      965.20     1030.98      6.96 o
   2   8   1      209.88      209.32      2.07 o
   3   8   1      156.25      167.30      1.72 o
   4   8   1       85.48       92.65      2.15 o
   5   8   1       63.20       71.43      2.77 o
   6   8   1        0.40       -1.10      1.60 o
   7   8   1       15.98       13.63      2.41 o
   8   8   1       21.41       22.35      5.02 o
  -8   9   1       50.34       45.72      4.61 o
  -7   9   1      301.62      294.76      7.57 o
  -6   9   1      190.59      204.01      5.44 o
  -5   9   1       64.57       59.55      2.51 o
  -4   9   1        8.17        4.44      0.91 o
  -3   9   1        0.96        0.20      0.64 o
  -2   9   1      642.78      701.54      5.33 o
  -1   9   1      591.65      585.13      4.52 o
   0   9   1      732.20      746.13      5.31 o
   1   9   1       48.84       51.46      1.36 o
   2   9   1       41.95       51.05      1.46 o
   3   9   1       78.09       65.43      1.47 o
   4   9   1        5.82        6.05      0.68 o
   5   9   1        7.77        7.25      0.91 o
   6   9   1       72.81       67.04      3.25 o
   7   9   1       36.23       34.23      3.19 o
   8   9   1        1.43        2.08      3.07 o
  -8  10   1        0.06        2.17      2.78 o
  -7  10   1       21.14       20.76      4.17 o
  -6  10   1       30.09       43.33      3.13 o
  -5  10   1        0.12       -0.67      0.83 o
  -4  10   1       50.44       47.82      2.05 o
  -3  10   1      229.96      258.32      3.02 o
  -2  10   1      178.63      183.28      2.29 o
  -1  10   1        2.12        6.77      0.73 o
   0  10   1        0.26        0.36      0.54 o
   1  10   1      160.82      176.54      2.25 o
   2  10   1       75.97       85.70      1.41 o
   3  10   1      980.24     1018.95     12.59 o
   4  10   1       53.91       49.73      1.10 o
   5  10   1        1.28        1.93      0.71 o
   6  10   1        8.02       10.44      2.38 o
   7  10   1        2.21        3.30      1.87 o
   8  10   1        6.66        1.71      3.96 o
  -8  11   1        8.92        3.38      2.96 o
  -7  11   1       22.37       22.09      3.17 o
  -6  11   1      438.68      450.19      8.67 o
  -5  11   1      120.73       98.64      2.52 o
  -4  11   1      312.78      321.70      5.29 o
  -3  11   1       92.40       91.34      2.92 o
  -2  11   1       20.32       19.01      1.01 o
  -1  11   1       66.90       53.69      1.35 o
   0  11   1       85.00       90.81      1.60 o
   1  11   1        2.01        4.58      0.66 o
   2  11   1      183.01      184.43      2.32 o
   3  11   1       41.99       41.55      1.97 o
   4  11   1        9.42       10.12      0.92 o
   5  11   1       64.52       62.76      1.82 o
   6  11   1        0.44        1.12      1.69 o
   7  11   1        0.37       -2.13      2.13 o
   8  11   1        7.81        8.50      4.00 o
  -8  12   1       12.19       16.99      3.22 o
  -7  12   1        0.48        1.93      2.70 o
  -6  12   1       20.06       16.52      2.36 o
  -5  12   1        1.84        1.57      1.22 o
  -4  12   1      172.51      173.43      3.55 o
  -3  12   1       41.86       42.24      2.26 o
  -2  12   1      325.96      345.76      3.63 o
  -1  12   1       43.41       59.75      1.52 o
   0  12   1      199.73      187.86      2.36 o
   1  12   1       49.61       43.29      1.33 o
   2  12   1       97.95       97.39      1.97 o
   3  12   1       30.59       40.21      1.52 o
   4  12   1       31.91       25.99      1.48 o
   5  12   1       48.42       41.15      1.06 o
   6  12   1        0.21       -0.36      1.55 o
   7  12   1        0.14        1.80      2.95 o
   8  12   1        1.17        4.89      3.97 o
  -8  13   1        4.84        8.31      5.47 o
  -7  13   1       36.63       34.06      3.47 o
  -6  13   1      419.26      391.14      8.76 o
  -5  13   1        3.12        2.33      1.82 o
  -4  13   1       43.85       38.18      2.17 o
  -3  13   1      305.91      293.90      4.56 o
  -2  13   1        0.36       -0.28      0.78 o
  -1  13   1        6.90        5.43      0.88 o
   0  13   1     1228.00     1252.53      9.03 o
   1  13   1        7.51        7.62      0.86 o
   2  13   1       25.06       23.12      1.17 o
   3  13   1      217.71      217.81      2.58 o
   4  13   1        2.00        1.34      2.13 o
   5  13   1       25.10       24.12      3.14 o
   6  13   1        1.83        2.09      3.19 o
   7  13   1        1.63        1.61      4.12 o
   8  13   1       21.46       22.26      7.56 o
  -8  14   1        0.09       -0.35      4.19 o
  -7  14   1        6.49        2.21      2.88 o
  -6  14   1       32.24       34.77      3.03 o
  -5  14   1       47.23       39.09      3.13 o
  -4  14   1       49.07       49.92      2.07 o
  -3  14   1      334.10      338.71      5.44 o
  -2  14   1        0.00        1.01      0.82 o
  -1  14   1        9.70       12.12      1.09 o
   0  14   1      354.37      408.45      4.36 o
   1  14   1        0.53        0.22      0.73 o
   2  14   1      194.58      182.02      2.90 o
   3  14   1      176.99      171.55      2.34 o
   4  14   1      114.10      117.41      3.56 o
   5  14   1       70.90       68.55      5.36 o
   6  14   1       33.94       36.23      4.40 o
   7  14   1       27.63       27.50      6.18 o
  -7  15   1       10.16       13.66      2.52 o
  -6  15   1        7.47       10.29      2.31 o
  -5  15   1        7.28        4.86      2.00 o
  -4  15   1        6.01        7.05      1.88 o
  -3  15   1     1051.32     1046.80     12.80 o
  -2  15   1      623.68      596.16      5.90 o
  -1  15   1       83.22       76.28      2.04 o
   0  15   1      535.82      522.41      5.24 o
   1  15   1       37.84       44.25      1.63 o
   2  15   1        2.54        1.00      1.01 o
   3  15   1       22.56       21.99      1.05 o
   4  15   1      151.36      150.47      5.91 o
   5  15   1      435.77      433.64     11.00 o
   6  15   1        2.72       -0.82      3.06 o
   7  15   1        0.04       -0.27      2.89 o
  -7  16   1        0.99       -0.54      3.78 o
  -6  16   1        7.52        8.95      2.30 o
  -5  16   1        2.28        2.51      2.88 o
  -4  16   1      188.80      192.22      5.16 o
  -3  16   1      349.23      351.12      5.40 o
  -2  16   1      107.99      112.70      2.66 o
  -1  16   1       56.91       56.36      1.92 o
   0  16   1      142.03      162.17      2.80 o
   1  16   1        2.85        4.74      0.96 o
   2  16   1        4.72        2.50      1.73 o
   3  16   1      707.73      677.89      6.54 o
   4  16   1      439.76      427.09      9.91 o
   5  16   1        2.91        9.66      3.01 o
   6  16   1       51.50       50.86      5.00 o
   7  16   1        2.29       -2.37      3.32 o
  -7  17   1        7.50        1.89      3.81 o
  -6  17   1        0.27        0.25      1.96 o
  -5  17   1       29.21       26.07      2.79 o
  -4  17   1       86.60       86.37      4.08 o
  -3  17   1       21.28       23.74      2.25 o
  -2  17   1      366.32      365.79      5.10 o
  -1  17   1        1.73        2.27      1.01 o
   0  17   1       56.83       62.57      2.12 o
   1  17   1       14.63       14.78      1.32 o
   2  17   1        8.90        9.61      1.41 o
   3  17   1       84.97       87.08      4.13 o
   4  17   1       67.00       62.82      4.87 o
   5  17   1        1.14        2.43      3.01 o
   6  17   1        0.37       -2.99      2.99 o
   7  17   1        8.82        9.79      3.83 o
  -7  18   1        0.08        2.19      3.82 o
  -6  18   1        0.92       -2.74      2.74 o
  -5  18   1        0.02       -0.66      2.48 o
  -4  18   1        5.03        5.43      2.26 o
  -3  18   1       33.07       34.27      2.75 o
  -2  18   1      179.39      186.36      4.00 o
  -1  18   1      105.86      111.49      2.65 o
   0  18   1       71.21       68.97      2.32 o
   1  18   1        3.83        9.30      1.31 o
   2  18   1        3.32        2.10      1.64 o
   3  18   1        0.85       -0.81      1.63 o
   4  18   1       49.04       52.06      4.59 o
   5  18   1       78.00       67.44      5.58 o
   6  18   1       49.16       52.56      9.10 o
   7  18   1        0.00       -4.94      4.94 o
  -6  19   1        3.41        2.51      3.72 o
  -5  19   1       46.92       56.25      3.69 o
  -4  19   1        3.66       -0.75      2.06 o
  -3  19   1      240.48      247.55      6.13 o
  -2  19   1      230.27      242.48      6.42 o
  -1  19   1       63.47       55.69      2.38 o
   0  19   1       70.68       59.94      2.30 o
   1  19   1        4.69        1.58      1.33 o
   2  19   1        0.71        1.49      1.79 o
   3  19   1        7.79       10.18      2.51 o
   4  19   1       12.56       20.47      3.72 o
   5  19   1       50.50       62.51      5.28 o
   6  19   1        8.10       14.77      3.84 o
  -6  20   1        0.02       -2.43      3.30 o
  -5  20   1       33.22       38.29      3.52 o
  -4  20   1       65.07       69.09      4.03 o
  -3  20   1      406.93      402.09      7.97 o
  -2  20   1        2.07        2.60      2.05 o
  -1  20   1       17.07       22.10      2.01 o
   0  20   1       41.79       46.06      2.52 o
   1  20   1       21.99       22.37      2.68 o
   2  20   1       89.24       93.77      4.43 o
   3  20   1       35.25       36.56      2.72 o
   4  20   1       15.34       13.63      3.50 o
   5  20   1        8.63       10.43      3.94 o
   6  20   1        4.11        4.69      3.57 o
  -6  21   1        0.31       -3.55      3.55 o
  -5  21   1       12.42       17.28      6.37 o
  -4  21   1        2.67        1.81      2.24 o
  -3  21   1       36.28       39.09      3.65 o
  -2  21   1       83.72       91.48      4.38 o
  -1  21   1        6.33        3.55      1.98 o
   0  21   1        7.52       11.57      2.21 o
   1  21   1       31.03       37.91      4.40 o
   2  21   1        1.60        4.10      2.05 o
   3  21   1        6.13        7.15      2.12 o
   4  21   1       50.01       49.40      4.79 o
   5  21   1        2.29       -2.57      3.07 o
   6  21   1       11.09        7.14      6.51 o
  -5  22   1        0.86        1.39      3.61 o
  -4  22   1       19.28       18.44      2.84 o
  -3  22   1       29.53       24.74      2.92 o
  -2  22   1       18.16       11.50      4.61 o
  -1  22   1       12.36        6.10      2.83 o
   0  22   1        0.14        2.12      2.71 o
   1  22   1        7.57       12.37      2.38 o
   2  22   1       46.46       49.28      3.43 o
   3  22   1       74.46       73.47      3.81 o
   4  22   1       22.31       20.32      4.21 o
   5  22   1        1.34       -0.64      3.37 o
  -5  23   1        2.17        5.78      4.78 o
  -4  23   1        0.02       -0.43      2.12 o
  -3  23   1        1.32        1.99      4.06 o
  -2  23   1        4.00       10.61      5.52 o
  -1  23   1       18.84       17.75      6.71 o
   0  23   1        3.45        8.93      3.06 o
   1  23   1        3.04        7.72      2.85 o
   2  23   1       18.24       15.56      2.66 o
   3  23   1        0.43        1.70      2.08 o
   4  23   1       41.29       37.43      8.52 o
   5  23   1        0.72        3.35      5.57 o
  -4  24   1        0.12       -2.90      2.90 o
  -3  24   1        1.14        1.48      2.83 o
  -2  24   1       15.83       21.67      3.83 o
  -1  24   1        0.04       -0.82      2.71 o
   0  24   1        9.30        5.56      3.01 o
   1  24   1        2.13        1.66      2.77 o
   2  24   1       71.73       75.24      5.49 o
   3  24   1      153.30      140.90      7.59 o
   4  24   1       18.19       20.48      4.48 o
  -3  25   1       10.97       10.26      3.71 o
  -2  25   1       12.11       21.39      4.00 o
  -1  25   1       13.70       12.70      3.58 o
   0  25   1       16.30       11.45      3.41 o
   1  25   1       23.99       19.92      3.67 o
   2  25   1        5.06        9.63      3.97 o
   3  25   1       20.41       26.18      4.06 o
  -3  26   1        9.91        8.40      4.83 o
  -2  26   1        2.21        8.55      3.46 o
  -1  26   1        3.16        4.84      3.34 o
   0  26   1        0.44        1.70      3.07 o
   1  26   1        2.21        1.96      2.87 o
   2  26   1       50.11       52.81      4.54 o
  -2  27   1       35.47       27.31      6.72 o
  -1  27   1        2.13        4.89      3.59 o
   0  27   1       34.68       31.50      4.56 o
   1  27   1        0.03       -1.31      2.73 o
   2  27   1        0.00        1.26      5.25 o
  -9   0   2       21.86       35.08      8.40 o
  -8   0   2        5.56       -2.94      4.62 o
  -7   0   2       38.73       41.51      5.36 o
  -6   0   2       11.31        8.99      2.35 o
  -5   0   2       17.52       19.19      2.55 o
  -4   0   2      805.58      843.42     11.28 o
  -3   0   2      195.27      194.04      3.84 o
  -2   0   2     2209.45     2101.15     21.90 o
  -1   0   2     1923.19     1806.81     18.51 o
   0   0   2      266.65      317.00      4.10 o
   1   0   2     1474.84     1536.62     12.92 o
   2   0   2      335.02      280.13      3.41 o
   3   0   2       27.18       22.20      1.16 o
   4   0   2        0.31        1.95      0.85 o
   5   0   2     3394.38     3124.73     29.64 o
   6   0   2      735.17      712.97      9.61 o
   7   0   2      286.31      287.96     26.57 o
   8   0   2        0.03        7.77      5.04 o
   9   0   2        4.58        7.14      6.09 o
  -9   1   2        0.20       -1.74      4.62 o
  -8   1   2        0.08       -3.12      3.26 o
  -7   1   2       32.44       28.41      3.79 o
  -6   1   2      650.12      626.59      8.41 o
  -5   1   2      720.66      702.56      7.42 o
  -4   1   2       14.48       20.34      1.32 o
  -3   1   2      196.57      244.64      2.92 o
  -2   1   2      166.08      173.33      2.41 o
  -1   1   2      850.89      855.08      6.78 o
   0   1   2     5236.91     5037.73     34.29 o
   1   1   2    22898.90    20221.87    159.87 o
   2   1   2     3259.18     3278.13     18.73 o
   3   1   2      110.04      106.88      1.43 o
   4   1   2       33.81       31.52      1.10 o
   5   1   2       17.57       33.59      1.49 o
   6   1   2       36.38       44.65      1.87 o
   7   1   2      172.25      189.93      5.84 o
   8   1   2      149.13      156.13     12.71 o
   9   1   2       27.77       24.48      5.12 o
  -9   2   2        9.28        8.72      4.63 o
  -8   2   2        0.39       -2.46      3.36 o
  -7   2   2        4.17        2.83      1.96 o
  -6   2   2        2.05        2.13      1.59 o
  -5   2   2        2.50        1.91      1.00 o
  -4   2   2      365.29      401.70      5.90 o
  -3   2   2        2.42        3.71      0.75 o
  -2   2   2      556.67      507.16      4.54 o
  -1   2   2     2582.81     2532.93     17.99 o
   0   2   2       55.06       64.57      1.19 o
   1   2   2      549.95      441.10      5.40 o
   2   2   2     1526.04     1482.23      9.43 o
   3   2   2      166.32      150.77      1.75 o
   4   2   2        1.08       -0.16      0.58 o
   5   2   2     1517.36     1437.70     10.81 o
   6   2   2      355.16      340.59      4.73 o
   7   2   2       11.19       16.24      3.03 o
   8   2   2      141.48      144.88     10.04 o
   9   2   2        5.96        5.99      4.94 o
  -9   3   2       28.30       33.37      6.07 o
  -8   3   2        4.93        6.75      3.58 o
  -7   3   2       76.18       79.49      4.35 o
  -6   3   2       17.30       20.69      2.02 o
  -5   3   2        1.20       -0.18      1.07 o
  -4   3   2      852.31      950.20      8.32 o
  -3   3   2      788.95      821.50      6.67 o
  -2   3   2      150.85      158.28      2.07 o
  -1   3   2     2160.60     2334.32     15.79 o
   0   3   2       78.25       62.64      1.47 o
   1   3   2       51.32       59.76      1.02 o
   2   3   2      821.81      843.76      5.44 o
   3   3   2      111.28       98.38      1.35 o
   4   3   2       98.34      120.61      1.87 o
   5   3   2        2.63        8.70      1.17 o
   6   3   2       76.81       69.63      2.28 o
   7   3   2        0.07       -1.09      2.64 o
   8   3   2        2.64        2.93      2.69 o
  -9   4   2        7.11       15.31      5.08 o
  -8   4   2        0.65       -3.18      3.18 o
  -7   4   2       46.22       38.76      4.02 o
  -6   4   2       37.73       47.69      2.65 o
  -5   4   2       19.07       16.98      1.69 o
  -4   4   2       56.66       55.69      2.02 o
  -3   4   2      938.34      944.18      7.47 o
  -2   4   2      100.91      134.24      1.94 o
  -1   4   2     7793.84     7792.70     50.00 o
   0   4   2    12083.98    11204.26     70.13 o
   1   4   2      919.33      962.92      7.97 o
   2   4   2     1221.94     1280.57      8.68 o
   3   4   2     1858.03     1964.56     11.44 o
   4   4   2       85.14       86.56      1.58 o
   5   4   2      397.92      378.50      4.54 o
   6   4   2       29.22       33.04      2.39 o
   7   4   2      101.17      107.10      4.75 o
   8   4   2       78.47       81.65      5.63 o
  -9   5   2        4.64        8.19      5.88 o
  -8   5   2       15.75       20.30      3.57 o
  -7   5   2      113.23      114.23      5.80 o
  -6   5   2      134.69      123.96      3.63 o
  -5   5   2       41.62       43.74      2.27 o
  -4   5   2      129.30      142.88      2.93 o
  -3   5   2        5.19        5.92      0.82 o
  -2   5   2       32.89       44.44      1.27 o
  -1   5   2     1600.86     1752.21     11.70 o
   0   5   2     1488.19     1401.81      9.00 o
   1   5   2      361.80      324.49      2.73 o
   2   5   2     1161.66     1194.14     10.31 o
   3   5   2      128.20      143.48      1.85 o
   4   5   2       21.26       20.63      0.81 o
   5   5   2        0.14       -0.34      0.58 o
   6   5   2        1.49       -0.88      1.55 o
   7   5   2        0.02        4.21      1.98 o
   8   5   2        0.02        5.39      2.86 o
  -9   6   2        5.74        5.67      5.46 o
  -8   6   2       87.32       84.00     11.33 o
  -7   6   2        5.20       10.97      3.00 o
  -6   6   2      343.36      304.80      5.97 o
  -5   6   2        7.21        7.18      1.36 o
  -4   6   2      268.55      272.90      4.48 o
  -3   6   2        1.41        0.19      0.61 o
  -2   6   2     1290.86     1317.13      9.08 o
  -1   6   2        7.79        5.93      0.61 o
   0   6   2      153.03      114.63      1.50 o
   1   6   2      263.94      278.05      2.51 o
   2   6   2      707.92      736.81      8.09 o
   3   6   2      654.07      707.33      5.85 o
   4   6   2      117.40      103.63      2.76 o
   5   6   2       59.64       56.99      2.37 o
   6   6   2        0.36       -1.02      1.62 o
   7   6   2        1.33        1.50      1.88 o
   8   6   2       70.76       79.60      5.32 o
  -9   7   2        1.07        2.31      5.46 o
  -8   7   2        2.75        4.87      4.00 o
  -7   7   2      194.02      177.79      6.76 o
  -6   7   2      138.21      120.95      7.24 o
  -5   7   2        0.90       -0.84      1.24 o
  -4   7   2       27.69       26.55      1.73 o
  -3   7   2       61.78       84.46      1.75 o
  -2   7   2      363.24      389.21      3.70 o
  -1   7   2      206.99      217.41      2.33 o
   0   7   2      890.12      934.58      6.25 o
   1   7   2       32.83       42.73      0.89 o
   2   7   2       39.84       37.13      1.95 o
   3   7   2       21.51       21.64      2.02 o
   4   7   2       32.43       38.23      1.37 o
   5   7   2       12.10       11.68      1.14 o
   6   7   2       26.18       25.95      2.45 o
   7   7   2        8.49        9.60      2.12 o
   8   7   2        0.63        1.39      2.54 o
  -8   8   2       24.99       13.06      3.60 o
  -7   8   2        5.38        3.66      2.31 o
  -6   8   2        0.37        3.39      1.80 o
  -5   8   2        2.27        0.76      1.37 o
  -4   8   2       20.62       20.89      1.68 o
  -3   8   2       88.25       74.37      1.72 o
  -2   8   2       11.54        9.85      0.99 o
  -1   8   2      436.76      460.46      4.02 o
   0   8   2      160.37      139.76      1.78 o
   1   8   2      141.26      168.48      1.84 o
   2   8   2      576.29      632.55      9.52 o
   3   8   2      594.86      570.96     11.31 o
   4   8   2      420.52      423.05      8.13 o
   5   8   2        0.80       -0.63      0.70 o
   6   8   2        2.32        0.66      1.37 o
   7   8   2        8.52        6.94      1.97 o
   8   8   2       50.14       70.24      7.94 o
  -8   9   2        6.68        6.82      3.12 o
  -7   9   2       23.20       30.59      3.67 o
  -6   9   2      284.83      257.53      7.62 o
  -5   9   2        1.22       -0.31      1.23 o
  -4   9   2      359.23      364.06      5.12 o
  -3   9   2       18.97       11.28      1.06 o
  -2   9   2      226.33      216.08      2.60 o
  -1   9   2      116.42      125.66      1.94 o
   0   9   2      458.51      540.84      4.84 o
   1   9   2      506.72      546.26      4.31 o
   2   9   2      393.37      370.63      3.99 o
   3   9   2        0.06       -0.03      1.64 o
   4   9   2       25.49       28.12      2.78 o
   5   9   2       70.26       66.07      2.29 o
   6   9   2        7.35        9.33      2.21 o
   7   9   2        0.96       -0.81      1.44 o
   8   9   2       15.54       20.65      5.71 o
  -8  10   2       23.82       30.16      4.08 o
  -7  10   2        2.16        4.08      2.72 o
  -6  10   2        1.91        0.85      2.97 o
  -5  10   2       20.32       17.37      1.77 o
  -4  10   2        3.94        2.09      1.14 o
  -3  10   2       39.13       38.36      1.71 o
  -2  10   2        0.10       -0.73      0.73 o
  -1  10   2     1149.38     1157.34      7.97 o
   0  10   2      683.83      717.17      5.37 o
   1  10   2        6.88        9.96      0.88 o
   2  10   2      144.27      136.03      2.73 o
   3  10   2      218.62      205.95      7.50 o
   4  10   2       81.18       79.12      4.55 o
   5  10   2       12.25       16.91      3.97 o
   6  10   2        1.02       -0.09      2.26 o
   7  10   2       11.70       11.33      3.33 o
   8  10   2       60.07       56.80     10.40 o
  -8  11   2       27.04       25.54      4.23 o
  -7  11   2        0.12       -0.09      2.47 o
  -6  11   2       72.28       69.46      4.33 o
  -5  11   2      304.33      254.61      5.39 o
  -4  11   2       38.65       36.89      2.05 o
  -3  11   2      126.53      108.19      2.45 o
  -2  11   2       19.18       18.58      1.31 o
  -1  11   2       64.37       51.34      1.48 o
   0  11   2      291.39      315.87      3.13 o
   1  11   2     1670.34     1711.51     11.88 o
   2  11   2     1058.69     1078.95     12.28 o
   3  11   2       74.25       67.91      1.74 o
   4  11   2        0.40       -1.23      2.27 o
   5  11   2       13.84       10.73      3.37 o
   6  11   2        4.70        3.31      2.44 o
   7  11   2      125.86      131.92      6.87 o
   8  11   2       37.07       25.38      6.53 o
  -8  12   2        0.85       -0.68      2.91 o
  -7  12   2        9.10       13.26      4.20 o
  -6  12   2       41.49       43.83      3.74 o
  -5  12   2        4.79        2.38      1.61 o
  -4  12   2        9.06        7.77      1.55 o
  -3  12   2      151.30      152.50      3.03 o
  -2  12   2        6.88       11.94      1.14 o
  -1  12   2       40.92       58.78      1.84 o
   0  12   2       62.45       85.80      1.76 o
   1  12   2        2.24        6.22      0.81 o
   2  12   2       34.53       33.46      1.06 o
   3  12   2        1.56        2.91      1.91 o
   4  12   2       44.88       42.25      5.58 o
   5  12   2       31.42       34.05      3.69 o
   6  12   2        4.95        3.70      2.48 o
   7  12   2       12.55       13.13      3.21 o
  -8  13   2       16.52       17.06      3.90 o
  -7  13   2       69.34       56.05      4.75 o
  -6  13   2        3.84        6.11      2.41 o
  -5  13   2        2.29        2.48      1.96 o
  -4  13   2      631.90      620.77      7.05 o
  -3  13   2        1.44        2.28      1.31 o
  -2  13   2      168.49      157.77      2.84 o
  -1  13   2       60.90       56.52      1.86 o
   0  13   2        0.95        0.51      0.82 o
   1  13   2       37.94       50.28      1.47 o
   2  13   2       32.36       26.04      0.91 o
   3  13   2      202.79      207.33      7.16 o
   4  13   2      179.47      155.17      9.17 o
   5  13   2       87.56       88.22      6.15 o
   6  13   2        0.32       -1.30      3.20 o
   7  13   2        0.35       -2.70      2.70 o
  -8  14   2        0.07        2.51      3.67 o
  -7  14   2       41.78       45.04      4.57 o
  -6  14   2      131.38      125.82      5.54 o
  -5  14   2        1.94        0.06      1.93 o
  -4  14   2       29.24       32.42      2.14 o
  -3  14   2     1117.12     1069.23     10.17 o
  -2  14   2        0.04       -0.49      0.92 o
  -1  14   2       36.42       26.30      1.72 o
   0  14   2        5.52        6.32      0.98 o
   1  14   2      103.27      107.45      1.93 o
   2  14   2       64.20       62.65      1.83 o
   3  14   2      224.85      217.79      4.67 o
   4  14   2       92.65       79.28      9.04 o
   5  14   2       27.11       32.73      4.07 o
   6  14   2        0.76        3.94      3.34 o
   7  14   2        1.63        5.93      4.75 o
  -7  15   2       26.30       22.20      3.33 o
  -6  15   2       23.61       18.12      2.84 o
  -5  15   2        4.19        8.84      2.14 o
  -4  15   2        1.69       -0.12      1.36 o
  -3  15   2      925.52      894.27      9.03 o
  -2  15   2       46.78       52.01      2.31 o
  -1  15   2       12.52       12.81      1.27 o
   0  15   2        0.57       -0.15      0.81 o
   1  15   2       11.00       11.02      1.11 o
   2  15   2      127.18      122.11      2.07 o
   3  15   2      204.01      197.44      4.52 o
   4  15   2      123.14      109.90      6.45 o
   5  15   2       11.60        8.82      3.02 o
   6  15   2        7.37        4.18      3.64 o
   7  15   2        5.14        1.22      3.19 o
  -7  16   2        2.06        1.31      5.06 o
  -6  16   2       17.85       20.27      3.31 o
  -5  16   2       10.33        4.66      2.20 o
  -4  16   2      165.81      166.52      6.84 o
  -3  16   2       40.93       39.90      2.15 o
  -2  16   2      190.50      197.94      3.37 o
  -1  16   2      570.27      546.93      5.71 o
   0  16   2       20.53       24.80      1.51 o
   1  16   2        4.20        3.67      0.98 o
   2  16   2       30.96       29.22      1.30 o
   3  16   2        4.25        1.30      1.28 o
   4  16   2        3.36        2.90      2.36 o
   5  16   2      111.09      124.69      6.75 o
   6  16   2       33.24       36.53      4.24 o
   7  16   2        0.24       -2.12      4.25 o
  -7  17   2        0.71        5.18      3.81 o
  -6  17   2        1.41        0.01      2.33 o
  -5  17   2        2.63        0.41      2.06 o
  -4  17   2       21.99       19.82      2.67 o
  -3  17   2       97.68      100.30      3.45 o
  -2  17   2        0.65        0.04      1.41 o
  -1  17   2       15.47       20.84      1.54 o
   0  17   2        0.88       -0.98      0.98 o
   1  17   2        6.95        3.19      1.09 o
   2  17   2       29.77       27.35      1.81 o
   3  17   2      105.58      103.22      6.51 o
   4  17   2        0.19        2.83      1.12 o
   5  17   2        6.92       11.20      3.24 o
   6  17   2        6.59        5.08      3.16 o
   7  17   2       18.34        6.86      7.89 o
  -7  18   2       45.02       53.70      6.41 o
  -6  18   2       30.04       28.76      4.00 o
  -5  18   2        1.23        3.08      2.40 o
  -4  18   2       26.30       25.33      2.94 o
  -3  18   2        0.37        2.76      1.94 o
  -2  18   2       91.01       90.93      3.82 o
  -1  18   2      244.69      224.98      3.66 o
   0  18   2       58.87       48.48      2.14 o
   1  18   2        7.63        4.61      1.78 o
   2  18   2        5.54        6.40      1.56 o
   3  18   2      150.25      151.03      5.52 o
   4  18   2       10.30       14.05      3.46 o
   5  18   2        0.17        7.74      3.58 o
   6  18   2       71.54       73.09      8.25 o
  -6  19   2       24.68       18.45      3.32 o
  -5  19   2        0.61        2.60      2.49 o
  -4  19   2      100.62      109.10      4.88 o
  -3  19   2       35.23       34.94      3.03 o
  -2  19   2       54.32       53.57      3.11 o
  -1  19   2        4.81        5.84      1.56 o
   0  19   2       10.39        9.44      1.75 o
   1  19   2       12.56       10.54      2.52 o
   2  19   2        2.01        1.92      1.54 o
   3  19   2      117.69      119.80      4.84 o
   4  19   2       28.69       25.55      3.68 o
   5  19   2       39.06       38.97      4.44 o
   6  19   2        5.56        8.24      3.42 o
  -6  20   2        3.67        4.43      4.05 o
  -5  20   2       15.37       19.17      3.33 o
  -4  20   2       25.26       28.04      4.23 o
  -3  20   2       23.32       25.73      2.91 o
  -2  20   2        4.32        4.28      2.08 o
  -1  20   2        9.70        7.70      1.84 o
   0  20   2       22.68       24.09      2.57 o
   1  20   2        2.41       -0.74      1.74 o
   2  20   2       38.65       42.12      2.77 o
   3  20   2        8.14       11.71      2.99 o
   4  20   2       56.19       61.22      5.06 o
   5  20   2       44.99       54.55      5.24 o
   6  20   2        3.24       -0.73      3.32 o
  -6  21   2        0.32        1.47      7.35 o
  -5  21   2       25.59       27.00      3.48 o
  -4  21   2        4.70        8.90      3.94 o
  -3  21   2       78.47       86.75      4.60 o
  -2  21   2       41.90       43.56      3.37 o
  -1  21   2       41.75       34.60      3.35 o
   0  21   2       10.43        3.01      1.93 o
   1  21   2       11.53        7.48      2.07 o
   2  21   2       87.51       81.45      3.67 o
   3  21   2       17.00       21.48      2.73 o
   4  21   2        6.62        6.88      3.49 o
   5  21   2        7.96       11.29      3.94 o
  -5  22   2        0.02       -2.43      2.43 o
  -4  22   2        0.92        0.62      2.76 o
  -3  22   2       61.65       63.19      4.42 o
  -2  22   2       15.60       18.36      5.03 o
  -1  22   2        0.69        0.31      2.54 o
   0  22   2        3.91        4.32      2.11 o
   1  22   2        3.64        4.09      2.09 o
   2  22   2        1.72        0.11      1.86 o
   3  22   2       77.26       83.11      4.45 o
   4  22   2       15.17       14.39      4.01 o
   5  22   2       14.22       19.28      4.22 o
  -5  23   2       11.39       11.34      8.19 o
  -4  23   2       39.07       35.27      4.61 o
  -3  23   2        0.72        4.83      3.23 o
  -2  23   2       11.27       13.79      4.32 o
  -1  23   2        4.52        3.68      2.82 o
   0  23   2       65.86       62.08      5.13 o
   1  23   2        0.27        2.01      2.04 o
   2  23   2       39.92       37.58      3.02 o
   3  23   2        2.62        5.29      2.33 o
   4  23   2       32.70       30.80      4.70 o
  -4  24   2        2.21        5.16      3.16 o
  -3  24   2       11.52        9.54      3.49 o
  -2  24   2        3.45        6.79      3.27 o
  -1  24   2       37.91       38.35      4.48 o
   0  24   2        1.12        3.67      2.85 o
   1  24   2        0.04       -2.38      2.38 o
   2  24   2       58.19       54.03      3.70 o
   3  24   2       33.26       35.16      4.43 o
   4  24   2        0.25        3.95      4.47 o
  -4  25   2       45.36       47.47      6.72 o
  -3  25   2       27.37       32.42      4.51 o
  -2  25   2        5.66        2.70      3.66 o
  -1  25   2       35.06       37.52      4.82 o
   0  25   2        0.83        4.11      3.00 o
   1  25   2       20.97       26.29      3.76 o
   2  25   2        7.40        9.65      4.01 o
   3  25   2      132.23      142.00     11.97 o
  -3  26   2        3.90        1.47      5.25 o
  -2  26   2        4.31        3.18      3.66 o
  -1  26   2        2.38        1.31      3.10 o
   0  26   2       12.02       17.97      3.83 o
   1  26   2        5.85        2.92      3.36 o
   2  26   2       58.35       78.36      6.90 o
  -1  27   2        7.65        7.16      3.79 o
   0  27   2        2.64        8.39      3.54 o
   1  27   2        6.42       15.89      4.03 o
  -9   1   3       24.80       15.46      5.23 o
  -8   1   3        3.08        5.30      3.43 o
  -7   1   3       90.82       84.34      4.63 o
  -6   1   3        9.86        5.93      1.99 o
  -5   1   3       52.26       54.90      2.49 o
  -4   1   3      430.57      425.92      5.17 o
  -3   1   3      184.10      217.25      3.24 o
  -2   1   3        2.67        4.76      0.82 o
  -1   1   3      273.71      257.30      2.98 o
   0   1   3     1905.28     1865.40     13.64 o
   1   1   3      325.77      380.65      3.31 o
   2   1   3     5114.88     5151.22     29.12 o
   3   1   3      128.58      142.13      1.78 o
   4   1   3        0.50        0.71      0.67 o
   5   1   3       17.12       17.99      1.28 o
   6   1   3        3.73        2.65      1.21 o
   7   1   3       17.99       22.26      2.97 o
   8   1   3       16.35       18.81      3.70 o
  -9   2   3        0.35        8.64      8.61 o
  -8   2   3        6.44        2.08      3.77 o
  -7   2   3        5.94        5.47      2.64 o
  -6   2   3      448.48      433.79      7.54 o
  -5   2   3      971.86      972.37     10.99 o
  -4   2   3       11.96       21.47      1.62 o
  -3   2   3       12.16       12.90      1.07 o
  -2   2   3       43.01       40.59      1.47 o
  -1   2   3        0.58       -0.20      0.56 o
   0   2   3     2240.18     2207.64     15.95 o
   1   2   3     4206.74     4090.10     25.45 o
   2   2   3      587.01      700.92      5.16 o
   3   2   3      279.91      275.38      2.68 o
   4   2   3      108.67      111.01      1.79 o
   5   2   3       40.15       35.10      1.54 o
   6   2   3        1.45        0.91      1.38 o
   7   2   3      125.03      127.57      4.99 o
   8   2   3      118.97      133.94      6.65 o
  -9   3   3        0.27        5.88      4.08 o
  -8   3   3        2.39        2.27      2.65 o
  -7   3   3       10.92        8.40      2.27 o
  -6   3   3       33.68       33.18      2.69 o
  -5   3   3       44.09       36.33      2.26 o
  -4   3   3      669.13      688.04      7.65 o
  -3   3   3     1784.25     1790.32     12.80 o
  -2   3   3      329.51      394.53      4.30 o
  -1   3   3       52.15       51.96      1.40 o
   0   3   3      254.81      254.71      2.72 o
   1   3   3      155.59      168.46      2.02 o
   2   3   3     3596.44     3724.65     23.53 o
   3   3   3      166.61      164.14      1.91 o
   4   3   3      542.28      569.15      4.54 o
   5   3   3       33.62       36.32      1.51 o
   6   3   3       14.67       16.43      1.92 o
   7   3   3        2.03        1.88      2.09 o
   8   3   3      143.99      160.66      8.77 o
  -9   4   3       40.07       36.76      8.19 o
  -8   4   3       11.18        5.81      3.17 o
  -7   4   3        0.60        2.42      2.19 o
  -6   4   3        0.10       -1.37      1.37 o
  -5   4   3        0.45       -0.71      1.41 o
  -4   4   3      121.76      128.32      3.17 o
  -3   4   3      194.55      222.28      2.99 o
  -2   4   3      109.13      126.86      2.13 o
  -1   4   3      357.83      317.92      3.54 o
   0   4   3      611.62      535.22      7.34 o
   1   4   3        0.08        0.65      0.59 o
   2   4   3      105.45      126.80      1.51 o
   3   4   3      108.06      124.21      1.60 o
   4   4   3       55.38       64.22      1.29 o
   5   4   3       92.67       95.93      2.08 o
   6   4   3       57.24       60.97      2.92 o
   7   4   3       39.69       47.26      5.30 o
   8   4   3       44.89       53.08      4.56 o
  -9   5   3        7.76       15.33      6.72 o
  -8   5   3        1.34       -0.26      3.26 o
  -7   5   3       11.32        8.56      3.80 o
  -6   5   3       53.50       59.29      3.00 o
  -5   5   3       71.56       68.23      3.48 o
  -4   5   3      156.71      156.81      3.79 o
  -3   5   3      477.25      458.17      4.65 o
  -2   5   3      656.69      733.22      6.12 o
  -1   5   3      570.97      621.00      5.39 o
   0   5   3        1.17        3.06      0.62 o
   1   5   3      155.69      201.07      2.38 o
   2   5   3       14.53       16.11      0.70 o
   3   5   3       54.68       44.31      1.16 o
   4   5   3       24.43       15.75      0.94 o
   5   5   3     1285.41     1244.79     12.03 o
   6   5   3        0.01       -1.15      1.34 o
   7   5   3       32.43       39.58      3.98 o
   8   5   3        4.48        7.27      2.85 o
  -9   6   3        2.40       -1.05      5.25 o
  -8   6   3       30.77       29.09      4.23 o
  -7   6   3        2.13        3.40      2.87 o
  -6   6   3       18.50       24.59      2.44 o
  -5   6   3        0.09       -1.40      1.40 o
  -4   6   3      132.71      147.50      4.59 o
  -3   6   3       28.03       25.26      1.34 o
  -2   6   3       89.04      113.39      2.04 o
  -1   6   3      960.64     1003.27      7.93 o
   0   6   3       25.16       21.12      0.94 o
   1   6   3      326.52      275.69      3.06 o
   2   6   3       55.94       41.00      0.91 o
   3   6   3       14.92       17.74      0.78 o
   4   6   3       15.96       12.90      0.96 o
   5   6   3      448.29      446.48      5.03 o
   6   6   3       21.92       17.55      2.16 o
   7   6   3        8.34        9.26      2.57 o
   8   6   3        4.03        4.65      2.84 o
  -8   7   3       14.85       11.64      3.37 o
  -7   7   3       16.15       12.42      3.39 o
  -6   7   3       21.14       17.65      2.52 o
  -5   7   3       65.24       66.70      3.14 o
  -4   7   3       27.74       26.16      1.95 o
  -3   7   3      756.14      813.32      8.40 o
  -2   7   3     1083.23     1217.99      9.22 o
  -1   7   3      613.01      640.74      5.23 o
   0   7   3      432.08      451.79      4.03 o
   1   7   3      706.84      669.57      5.70 o
   2   7   3      203.69      230.52      3.32 o
   3   7   3      350.30      350.44      5.17 o
   4   7   3      336.53      303.70      3.38 o
   5   7   3       87.70       93.92      2.37 o
   6   7   3       45.59       42.05      2.58 o
   7   7   3       63.00       65.56      3.78 o
   8   7   3       28.96       34.53      6.08 o
  -8   8   3        5.69        5.20      3.02 o
  -7   8   3        0.42       -2.68      2.68 o
  -6   8   3        4.37       -0.37      1.75 o
  -5   8   3       26.22       18.30      2.12 o
  -4   8   3      247.28      229.48      4.70 o
  -3   8   3       74.97       61.73      2.27 o
  -2   8   3      571.91      589.35      5.41 o
  -1   8   3     1058.50     1020.01      7.53 o
   0   8   3       20.25       11.67      0.82 o
   1   8   3      334.57      367.55      3.69 o
   2   8   3        9.50        7.88      1.27 o
   3   8   3       10.64       10.97      1.10 o
   4   8   3       42.95       48.77      3.41 o
   5   8   3      160.09      171.81      5.88 o
   6   8   3        3.06        0.86      1.20 o
   7   8   3        9.18       11.72      3.27 o
   8   8   3        7.61       14.01      5.36 o
  -8   9   3       11.81       19.55      3.61 o
  -7   9   3       82.96       83.59      5.75 o
  -6   9   3       31.63       28.90      2.96 o
  -5   9   3        1.47       -0.27      1.60 o
  -4   9   3       38.60       43.95      2.55 o
  -3   9   3       29.65       30.52      1.80 o
  -2   9   3       17.51       11.99      1.26 o
  -1   9   3     5520.66     5548.77     33.41 o
   0   9   3     1065.54     1121.51      8.05 o
   1   9   3       19.30       22.99      0.90 o
   2   9   3      326.16      314.84      6.15 o
   3   9   3      162.25      130.17      8.65 o
   4   9   3        2.62        1.23      1.73 o
   5   9   3      172.46      186.38     10.00 o
   6   9   3        3.25        0.25      3.35 o
   7   9   3        5.67        6.56      2.74 o
   8   9   3        6.94       12.29      5.27 o
  -8  10   3        8.38        3.04      4.83 o
  -7  10   3       43.52       47.95      5.58 o
  -6  10   3       76.16       63.35      4.80 o
  -5  10   3       62.70       58.45      3.21 o
  -4  10   3       65.66       75.48      3.26 o
  -3  10   3      403.75      416.44      5.32 o
  -2  10   3      317.08      320.32      4.07 o
  -1  10   3      655.06      613.87      5.88 o
   0  10   3      250.57      302.86      3.67 o
   1  10   3      466.62      443.88      4.04 o
   2  10   3      100.55      103.81      2.10 o
   3  10   3       20.03       15.52      3.01 o
   4  10   3       89.71       97.23      4.57 o
   5  10   3        0.01        1.38      2.17 o
   6  10   3       22.17       22.96      3.53 o
   7  10   3        3.83       -1.46      2.26 o
  -8  11   3        2.04       -2.44      2.96 o
  -7  11   3       86.24       93.78      6.11 o
  -6  11   3       42.58       44.49      4.34 o
  -5  11   3        0.00       -1.78      1.78 o
  -4  11   3        8.97        4.34      1.49 o
  -3  11   3      182.40      194.31      3.56 o
  -2  11   3      250.77      247.73      3.59 o
  -1  11   3     2326.65     2366.16     17.24 o
   0  11   3      738.04      765.06      6.47 o
   1  11   3      210.61      168.15      2.24 o
   2  11   3      142.67      143.77      2.74 o
   3  11   3        6.07        6.73      2.14 o
   4  11   3       29.70       29.46      3.57 o
   5  11   3        6.65        5.98      3.94 o
   6  11   3        0.49        0.35      2.61 o
   7  11   3        1.00       -0.55      2.98 o
  -8  12   3        5.95        2.24      3.26 o
  -7  12   3      114.06      111.37      6.32 o
  -6  12   3       14.70       16.04      3.30 o
  -5  12   3       51.44       47.94      3.34 o
  -4  12   3       96.02       81.77      3.25 o
  -3  12   3      174.36      184.09      3.79 o
  -2  12   3       62.05       57.31      2.09 o
  -1  12   3        0.52        1.88      0.99 o
   0  12   3       52.47       60.21      1.77 o
   1  12   3      226.67      216.07      3.04 o
   2  12   3      497.21      514.96      8.80 o
   3  12   3       82.26       82.12      5.14 o
   4  12   3      141.52      146.87      6.53 o
   5  12   3        2.19        2.85      2.75 o
   6  12   3       32.17       25.68      3.54 o
   7  12   3        0.99        3.74      3.08 o
  -8  13   3        6.88        7.12      3.76 o
  -7  13   3       19.95       16.91      3.61 o
  -6  13   3        5.51        4.21      3.00 o
  -5  13   3       15.55       12.31      2.88 o
  -4  13   3      323.50      327.27      6.59 o
  -3  13   3      102.75       97.86      3.04 o
  -2  13   3      241.75      226.22      3.57 o
  -1  13   3      144.12      153.35      2.82 o
   0  13   3      246.84      258.38      3.36 o
   1  13   3       47.85       57.86      1.89 o
   2  13   3      258.17      265.89      4.86 o
   3  13   3      179.24      187.07     11.45 o
   4  13   3       25.93       23.13      5.01 o
   5  13   3       50.25       50.96      4.42 o
   6  13   3       19.80       18.49      3.13 o
   7  13   3        5.90        6.29      3.11 o
  -7  14   3       98.95      108.99      6.49 o
  -6  14   3       93.77       80.91      5.70 o
  -5  14   3       75.54       64.20      4.42 o
  -4  14   3       48.56       47.00      2.74 o
  -3  14   3       91.23       93.94      3.53 o
  -2  14   3       28.18       30.52      1.83 o
  -1  14   3       14.60       16.53      1.36 o
   0  14   3       51.01       57.91      1.87 o
   1  14   3      176.38      179.76      3.23 o
   2  14   3       43.16       46.76      3.98 o
   3  14   3       68.19       66.43      5.00 o
   4  14   3       16.19       18.75      3.08 o
   5  14   3       43.09       32.17      4.09 o
   6  14   3       70.12       77.01      5.56 o
   7  14   3        3.78        6.68      6.40 o
  -7  15   3       23.56       28.77      4.21 o
  -6  15   3       11.48       14.41      3.27 o
  -5  15   3        1.86        1.80      2.31 o
  -4  15   3      306.16      312.59      5.90 o
  -3  15   3      572.65      557.06      7.51 o
  -2  15   3       59.03       59.84      2.36 o
  -1  15   3       20.61       17.31      1.50 o
   0  15   3        5.30        6.91      1.14 o
   1  15   3        0.72        0.50      0.73 o
   2  15   3      304.92      287.41      5.01 o
   3  15   3       51.25       50.11      2.53 o
   4  15   3      258.73      257.90      9.83 o
   5  15   3       29.29       32.02      3.90 o
   6  15   3       74.81       65.54      5.46 o
   7  15   3        0.32        3.15      3.43 o
  -7  16   3        0.75        2.43      6.21 o
  -6  16   3        7.00        8.92      3.46 o
  -5  16   3       22.85       20.05      3.22 o
  -4  16   3      116.32      118.61      6.67 o
  -3  16   3        9.15       10.22      1.87 o
  -2  16   3      275.88      261.59      4.20 o
  -1  16   3      603.83      561.79      7.95 o
   0  16   3       21.15       26.24      1.70 o
   1  16   3       86.66       84.07      2.72 o
   2  16   3        9.28        8.92      1.44 o
   3  16   3        0.08       -0.48      1.25 o
   4  16   3        4.40        3.70      2.45 o
   5  16   3      223.59      229.81      7.94 o
   6  16   3       33.67       37.79      4.48 o
   7  16   3        4.95       16.31      5.89 o
  -7  17   3        0.00       -2.26      2.98 o
  -6  17   3       17.64       18.23      4.30 o
  -5  17   3        4.67        4.79      2.47 o
  -4  17   3      249.85      249.79      9.32 o
  -3  17   3       27.23       29.26      2.45 o
  -2  17   3      209.30      213.67      5.41 o
  -1  17   3       97.99      107.87      3.03 o
   0  17   3       10.35        6.10      1.27 o
   1  17   3        4.29        1.85      0.99 o
   2  17   3      176.99      174.84      5.16 o
   3  17   3       72.80       73.62      6.70 o
   4  17   3      102.61       93.49      5.97 o
   5  17   3      193.31      210.86     12.91 o
   6  17   3        4.46        4.84      3.80 o
  -7  18   3       42.98       47.89      6.93 o
  -6  18   3       11.51       13.52      4.74 o
  -5  18   3       40.87       40.27      6.90 o
  -4  18   3       25.58       25.38      3.09 o
  -3  18   3       38.34       41.08      3.46 o
  -2  18   3       55.95       58.58      3.10 o
  -1  18   3       26.80       28.05      2.23 o
   0  18   3       96.38       84.65      3.99 o
   1  18   3       30.94       31.82      3.15 o
   2  18   3      209.99      216.95      5.99 o
   3  18   3       67.43       65.36      3.11 o
   4  18   3       14.43       17.13      4.12 o
   5  18   3       43.41       46.73      4.88 o
   6  18   3       15.93       14.87      3.93 o
  -6  19   3        5.40        5.47      3.08 o
  -5  19   3        0.00        7.88      3.09 o
  -4  19   3       61.25       62.86      4.42 o
  -3  19   3       66.04       62.98      4.43 o
  -2  19   3      154.79      147.26      4.28 o
  -1  19   3       52.54       53.19      3.03 o
   0  19   3       27.94       28.69      3.44 o
   1  19   3        2.80        5.91      2.19 o
   2  19   3      114.89      110.73      4.75 o
   3  19   3       92.57       89.04      3.71 o
   4  19   3        0.22        0.97      3.24 o
   5  19   3       25.63       29.68      4.46 o
   6  19   3        0.10        7.00      3.58 o
  -6  20   3       41.39       44.52      4.86 o
  -5  20   3        8.23        9.74      3.23 o
  -4  20   3        7.05        8.07      2.88 o
  -3  20   3        9.21       13.17      2.75 o
  -2  20   3        8.76        7.52      2.44 o
  -1  20   3        2.28        3.53      1.95 o
   0  20   3       55.85       53.95      3.39 o
   1  20   3       48.74       43.58      3.52 o
   2  20   3      217.44      216.19      6.28 o
   3  20   3       86.51       81.48      5.09 o
   4  20   3       20.37       25.27      3.93 o
   5  20   3        0.18       -2.63      2.63 o
  -5  21   3        0.48       -2.79      2.91 o
  -4  21   3       43.62       50.47      4.43 o
  -3  21   3       31.97       36.80      3.80 o
  -2  21   3       34.69       36.77      4.76 o
  -1  21   3       29.72       29.39      2.84 o
   0  21   3       18.32       23.03      2.66 o
   1  21   3        0.85        0.83      2.25 o
   2  21   3        4.42        1.57      2.12 o
   3  21   3      143.83      163.72      8.23 o
   4  21   3        1.13        6.36      3.57 o
   5  21   3        0.52       -2.68      4.82 o
  -5  22   3        2.85       -0.36      3.81 o
  -4  22   3        2.61       -0.53      4.23 o
  -3  22   3        2.03        6.09      3.18 o
  -2  22   3        0.67       -1.15      2.63 o
  -1  22   3       25.60       21.21      3.59 o
   0  22   3        7.90        9.93      2.65 o
   1  22   3        4.24        4.92      2.56 o
   2  22   3       17.01       14.54      2.97 o
   3  22   3       17.78       18.02      4.46 o
   4  22   3        0.24        4.06      5.46 o
   5  22   3        8.98        0.02      4.80 o
  -5  23   3        2.61        6.51      4.83 o
  -4  23   3        3.17        1.95      3.39 o
  -3  23   3       27.58       34.56      4.66 o
  -2  23   3        0.07        2.33      3.97 o
  -1  23   3       12.64       17.31      4.08 o
   0  23   3       21.96       23.44      3.53 o
   1  23   3        0.35        1.09      2.39 o
   2  23   3        0.73        1.00      2.51 o
   3  23   3        7.02       14.15      4.46 o
   4  23   3        8.99       18.58      4.25 o
  -4  24   3       11.84        7.35      5.46 o
  -3  24   3        3.79        4.14      3.47 o
  -2  24   3        6.03        5.98      4.04 o
  -1  24   3       40.18       35.24      4.31 o
   0  24   3       46.75       45.99      4.50 o
   1  24   3       11.94       12.48      4.62 o
   2  24   3        2.08       -3.24      3.58 o
   3  24   3        0.00        5.70      3.82 o
  -3  25   3       14.08       23.12     10.71 o
  -2  25   3        7.23        5.60      3.33 o
  -1  25   3        0.13        0.65      2.87 o
   0  25   3       25.58       38.81      4.37 o
   1  25   3       12.73        8.18      5.25 o
   2  25   3        0.47        1.26      7.14 o
   3  25   3       14.34       11.97      7.77 o
  -2  26   3       16.50       19.68      5.36 o
  -1  26   3       10.78       16.17      4.07 o
   0  26   3       36.00       37.89      4.47 o
   1  26   3       13.48       16.71      4.69 o
  -8   0   4        2.62        0.84      5.25 o
  -7   0   4       47.89       58.98      5.87 o
  -6   0   4       78.98       72.93      6.00 o
  -5   0   4      268.85      239.70     14.07 o
  -4   0   4      116.32      114.92      6.13 o
  -3   0   4        5.79        3.74      1.44 o
  -2   0   4      565.73      612.33      8.58 o
  -1   0   4      211.87      212.86      4.09 o
   0   0   4        7.42        3.48      1.10 o
   1   0   4       90.04       96.29      2.36 o
   2   0   4     5255.97     5494.90     48.39 o
   3   0   4      120.19      124.60      2.71 o
   4   0   4       38.77       42.60      2.25 o
   5   0   4       14.65       16.12      1.81 o
   6   0   4        2.54        1.96      3.15 o
   7   0   4        9.11        4.46      3.57 o
   8   0   4       99.27       91.45      7.32 o
  -8   1   4        0.01        1.28      3.83 o
  -7   1   4       46.06       48.01      3.89 o
  -6   1   4        9.20        7.17      3.24 o
  -5   1   4        1.99        4.83      1.82 o
  -4   1   4        0.18        1.11      1.21 o
  -3   1   4        3.35        2.30      0.92 o
  -2   1   4       43.46       49.65      1.78 o
  -1   1   4      291.67      286.71      3.47 o
   0   1   4       20.69       20.76      1.05 o
   1   1   4       31.67       35.25      1.19 o
   2   1   4      477.88      441.41      4.19 o
   3   1   4       41.77       48.32      1.38 o
   4   1   4       24.92       27.28      1.34 o
   5   1   4       71.93       78.31      2.15 o
   6   1   4       54.33       48.85      3.33 o
   7   1   4        1.00       -0.03      2.09 o
   8   1   4       53.43       60.76      5.15 o
  -8   2   4        4.47        3.31      3.21 o
  -7   2   4      108.05      118.42      5.35 o
  -6   2   4        0.40       -1.12      2.06 o
  -5   2   4      489.08      458.52      8.48 o
  -4   2   4      519.67      489.06      7.88 o
  -3   2   4      525.27      539.70      6.48 o
  -2   2   4      716.77      790.29      7.34 o
  -1   2   4       28.73       21.98      1.21 o
   0   2   4        8.49       11.38      0.97 o
   1   2   4     1045.71     1056.10      8.14 o
   2   2   4      491.36      462.05      4.00 o
   3   2   4       95.98      100.53      1.96 o
   4   2   4        2.91        3.89      0.81 o
   5   2   4      291.96      280.90      3.90 o
   6   2   4       11.72       13.14      2.09 o
   7   2   4       40.57       48.64      3.72 o
   8   2   4        1.40        1.08      2.47 o
  -8   3   4        2.29        6.96      3.13 o
  -7   3   4      227.85      215.61      6.60 o
  -6   3   4      127.36      134.21      5.01 o
  -5   3   4      160.45      163.16      6.14 o
  -4   3   4       44.99       51.07      3.46 o
  -3   3   4        0.38       -0.59      0.82 o
  -2   3   4      604.70      600.20      6.05 o
  -1   3   4     1764.92     1886.86     14.49 o
   0   3   4      296.46      249.14      3.08 o
   1   3   4     1930.31     2070.92     14.60 o
   2   3   4      514.82      470.34      4.03 o
   3   3   4       10.14        9.01      0.74 o
   4   3   4        0.09        0.71      0.64 o
   5   3   4      271.64      267.13      3.45 o
   6   3   4       84.17       85.42      3.33 o
   7   3   4       44.70       55.48      4.49 o
   8   3   4        2.92        7.46      3.02 o
  -8   4   4       10.92        9.26      3.69 o
  -7   4   4       44.30       47.64      3.96 o
  -6   4   4       78.00       71.53      4.22 o
  -5   4   4        0.63        1.05      1.85 o
  -4   4   4       10.33       10.69      1.63 o
  -3   4   4       13.81       15.79      1.39 o
  -2   4   4       26.04       27.60      1.44 o
  -1   4   4     1355.69     1490.56     11.90 o
   0   4   4      285.77      302.84      3.35 o
   1   4   4       91.46       90.53      1.92 o
   2   4   4       69.78       67.89      1.38 o
   3   4   4       16.44       15.24      0.84 o
   4   4   4      467.76      447.52      4.35 o
   5   4   4       60.05       59.81      1.52 o
   6   4   4       13.74       11.83      1.78 o
   7   4   4       71.50       85.18      4.39 o
   8   4   4        2.63        7.52      4.84 o
  -8   5   4        0.30       -2.30      2.91 o
  -7   5   4      212.10      212.53      6.48 o
  -6   5   4       59.88       53.40      3.67 o
  -5   5   4      347.73      330.15      6.55 o
  -4   5   4       20.27       20.06      2.05 o
  -3   5   4       20.70       19.48      1.60 o
  -2   5   4      304.70      337.00      3.98 o
  -1   5   4     2599.94     2729.83     20.23 o
   0   5   4      511.14      456.11      4.55 o
   1   5   4      366.89      379.67      3.82 o
   2   5   4      754.09      771.27      7.75 o
   3   5   4       53.14       49.15      1.43 o
   4   5   4       67.75       71.59      2.57 o
   5   5   4      236.66      207.50      3.47 o
   6   5   4       51.41       50.35      2.70 o
   7   5   4       14.70       15.97      2.49 o
   8   5   4       41.13       57.20     15.33 o
  -8   6   4       10.77       18.20      3.67 o
  -7   6   4        3.98        4.56      2.49 o
  -6   6   4      101.56      100.92      5.00 o
  -5   6   4       63.00       67.39      4.09 o
  -4   6   4        4.14        4.07      1.56 o
  -3   6   4        7.84        9.26      1.32 o
  -2   6   4        0.02       -0.72      0.72 o
  -1   6   4     1198.86     1326.48     10.28 o
   0   6   4      453.66      500.53      4.82 o
   1   6   4     1039.23     1088.87      8.48 o
   2   6   4        1.22        4.04      0.69 o
   3   6   4        1.72        2.25      0.87 o
   4   6   4      101.27      102.24      2.07 o
   5   6   4       30.88       37.18      2.12 o
   6   6   4       10.53       11.42      1.68 o
   7   6   4        4.67        4.25      2.24 o
   8   6   4       80.10       91.10     18.90 o
  -8   7   4        7.49        6.39      3.56 o
  -7   7   4        0.85        0.38      2.70 o
  -6   7   4        7.72        5.48      2.35 o
  -5   7   4      223.67      187.97      4.75 o
  -4   7   4       14.49       14.21      1.95 o
  -3   7   4      263.47      267.77      4.34 o
  -2   7   4      240.29      295.44      4.28 o
  -1   7   4      464.42      530.02      5.00 o
   0   7   4       21.24       23.57      1.11 o
   1   7   4      285.03      288.54      3.37 o
   2   7   4       16.08       24.12      0.99 o
   3   7   4        0.05        0.58      0.90 o
   4   7   4        4.15        4.28      1.40 o
   5   7   4       93.34       86.05      2.62 o
   6   7   4       42.82       37.47      2.40 o
   7   7   4        0.01       -3.06      3.62 o
   8   7   4        0.46        0.95      4.68 o
  -8   8   4        0.06       -0.92      3.05 o
  -7   8   4        7.29        3.67      2.94 o
  -6   8   4      114.85      100.98      4.79 o
  -5   8   4      144.82      143.55      4.71 o
  -4   8   4      283.59      289.41      6.30 o
  -3   8   4      202.00      187.72      3.69 o
  -2   8   4        1.80        0.95      1.01 o
  -1   8   4       11.93       16.59      1.15 o
   0   8   4      292.84      302.06      3.35 o
   1   8   4      244.30      213.04      2.98 o
   2   8   4        0.71        2.71      0.46 o
   3   8   4        0.01       -0.88      0.88 o
   4   8   4       16.71       13.62      2.92 o
   5   8   4        1.44       -0.52      1.59 o
   6   8   4       35.91       37.86      3.70 o
   7   8   4        1.09       -3.24      3.68 o
  -8   9   4        0.00        6.27      3.67 o
  -7   9   4        2.69        3.43      5.71 o
  -6   9   4       68.56       58.43      4.01 o
  -5   9   4       14.38       13.47      2.20 o
  -4   9   4      108.38       96.82      3.57 o
  -3   9   4       21.55       25.90      2.05 o
  -2   9   4       73.48       74.68      2.36 o
  -1   9   4      179.13      183.19      2.96 o
   0   9   4      335.65      336.28      3.82 o
   1   9   4      244.89      250.14      3.66 o
   2   9   4       83.64       95.19      2.11 o
   3   9   4        3.51        5.31      1.49 o
   4   9   4        7.79       10.84      1.31 o
   5   9   4        3.08        5.94      2.62 o
   6   9   4       68.99       74.57      5.00 o
   7   9   4       37.39       24.15      6.83 o
  -8  10   4       26.99       25.97      4.67 o
  -7  10   4       37.33       42.66      7.42 o
  -6  10   4       45.15       51.55      4.65 o
  -5  10   4        0.68        1.58      2.04 o
  -4  10   4     1557.27     1480.02     16.75 o
  -3  10   4      977.30      942.45     11.61 o
  -2  10   4       21.43       16.23      1.41 o
  -1  10   4      231.06      236.16      3.65 o
   0  10   4       15.14       18.67      1.20 o
   1  10   4       89.53       89.12      1.99 o
   2  10   4      526.29      538.77      8.03 o
   3  10   4       10.89       14.95      0.98 o
   4  10   4      203.75      200.63      6.98 o
   5  10   4      244.70      227.70      7.07 o
   6  10   4        0.24        3.21      2.91 o
   7  10   4        3.53        1.86      7.04 o
  -8  11   4       17.43       11.08      3.93 o
  -7  11   4        1.24       -1.12      2.78 o
  -6  11   4       73.68       75.70      5.65 o
  -5  11   4       63.80       62.04      3.96 o
  -4  11   4      141.35      141.47      4.29 o
  -3  11   4      240.81      234.24      4.64 o
  -2  11   4       75.67       70.47      2.48 o
  -1  11   4       52.08       51.52      2.04 o
   0  11   4      444.70      451.16      5.08 o
   1  11   4       47.18       43.54      1.56 o
   2  11   4      169.70      167.20      6.55 o
   3  11   4       40.49       46.44      4.27 o
   4  11   4       33.09       34.75      4.53 o
   5  11   4      107.93      117.75      5.95 o
   6  11   4       33.60       33.72      4.12 o
   7  11   4       23.58       21.40     10.08 o
  -8  12   4        1.14        2.61      3.38 o
  -7  12   4        0.60        6.47      3.54 o
  -6  12   4       58.88       46.85      5.34 o
  -5  12   4      105.40       90.61      4.50 o
  -4  12   4      482.40      492.66      7.97 o
  -3  12   4        1.10        0.54      1.34 o
  -2  12   4        3.83        6.81      1.38 o
  -1  12   4      204.02      203.92      4.04 o
   0  12   4        2.11        0.69      0.92 o
   1  12   4       22.77       22.44      1.29 o
   2  12   4        5.25        2.77      1.16 o
   3  12   4       80.19       74.25      5.14 o
   4  12   4        3.05        4.10      2.92 o
   5  12   4      214.08      221.70      7.48 o
   6  12   4       17.09       20.96      3.60 o
   7  12   4        0.73       -4.30      4.30 o
  -8  13   4       18.83       25.41      7.14 o
  -7  13   4        3.29        9.81      3.09 o
  -6  13   4       41.97       43.16      5.72 o
  -5  13   4       37.50       34.18      3.15 o
  -4  13   4       38.53       45.91      2.83 o
  -3  13   4       58.43       60.30      3.24 o
  -2  13   4        0.13        1.09      1.20 o
  -1  13   4      206.36      202.27      3.87 o
   0  13   4       42.57       47.05      2.06 o
   1  13   4      139.08      131.53      4.04 o
   2  13   4      185.92      179.11      3.93 o
   3  13   4      149.05      134.74      6.09 o
   4  13   4        0.00        2.23      3.63 o
   5  13   4       22.01       26.99      3.67 o
   6  13   4        0.95       -1.98      2.74 o
   7  13   4        0.35        4.95      3.85 o
  -7  14   4       22.47       29.42      4.58 o
  -6  14   4        3.95        4.92      3.04 o
  -5  14   4       51.47       64.90      5.16 o
  -4  14   4      108.16       98.36      4.15 o
  -3  14   4      257.51      244.64      5.46 o
  -2  14   4     1123.39     1089.21     10.60 o
  -1  14   4      176.19      163.37      3.60 o
   0  14   4       35.62       36.91      1.97 o
   1  14   4        0.81        1.67      0.90 o
   2  14   4      440.89      444.18     10.39 o
   3  14   4      204.53      196.21      9.02 o
   4  14   4      284.73      290.96     14.37 o
   5  14   4       84.48       80.16      5.39 o
   6  14   4        4.02        4.82      3.67 o
   7  14   4        2.12       -2.10      5.04 o
  -7  15   4        0.41        3.42      3.88 o
  -6  15   4       19.12       23.80      4.13 o
  -5  15   4       83.12       84.59      5.77 o
  -4  15   4       54.89       49.35      3.26 o
  -3  15   4       29.62       35.45      2.57 o
  -2  15   4      378.99      363.86      5.80 o
  -1  15   4      123.25      130.67      3.37 o
   0  15   4       95.12       94.85      2.77 o
   1  15   4        1.91        1.35      0.96 o
   2  15   4      659.07      614.66     16.51 o
   3  15   4        6.78       11.47      3.24 o
   4  15   4       56.81       50.10      4.97 o
   5  15   4        3.34        4.78      4.76 o
   6  15   4       10.18       15.10      3.61 o
  -7  16   4       87.42       79.95      6.49 o
  -6  16   4       29.25       24.49      5.82 o
  -5  16   4       19.75       20.26      3.58 o
  -4  16   4        6.18        2.97      4.75 o
  -3  16   4        2.43       -0.36      2.21 o
  -2  16   4       33.66       33.51      2.36 o
  -1  16   4      397.27      387.84      5.82 o
   0  16   4       79.04       78.03      2.79 o
   1  16   4       50.22       49.02      2.62 o
   2  16   4      219.45      213.90      5.37 o
   3  16   4        1.79       -0.93      2.58 o
   4  16   4        1.94        0.32      2.79 o
   5  16   4        0.02        3.59      3.06 o
   6  16   4        0.03        1.67      3.18 o
  -7  17   4       67.17      109.94     11.56 o
  -6  17   4       22.17       32.53      4.30 o
  -5  17   4        1.71        5.78      3.35 o
  -4  17   4        0.00       -2.01      2.01 o
  -3  17   4        0.08       -0.91      1.76 o
  -2  17   4       54.20       60.58      3.56 o
  -1  17   4      358.93      374.81      8.08 o
   0  17   4      301.98      288.80      5.84 o
   1  17   4       65.03       55.92      3.17 o
   2  17   4       39.78       36.45      3.31 o
   3  17   4        5.89        8.18      3.17 o
   4  17   4        4.48        7.14      3.21 o
   5  17   4       23.23       35.15      4.35 o
   6  17   4       49.26       45.97      5.15 o
  -6  18   4       21.60       21.26      5.73 o
  -5  18   4        4.17       -0.48      3.63 o
  -4  18   4        0.01       -2.82      2.82 o
  -3  18   4        9.53       10.93      2.27 o
  -2  18   4        2.46        0.23      1.86 o
  -1  18   4      358.72      338.45      7.03 o
   0  18   4        0.90        7.17      2.43 o
   1  18   4       44.91       44.45      3.46 o
   2  18   4        9.05        8.04      2.20 o
   3  18   4        7.78        8.19      3.37 o
   4  18   4        0.19       -0.44      5.84 o
   5  18   4       14.08       16.86      3.94 o
   6  18   4       13.75        8.66      4.51 o
  -6  19   4        0.04       -3.23      3.23 o
  -5  19   4        6.05       -1.58      3.22 o
  -4  19   4        1.21       -2.27      2.90 o
  -3  19   4        8.06        8.06      2.93 o
  -2  19   4       11.18        9.55      2.17 o
  -1  19   4        8.76       10.55      2.66 o
   0  19   4      132.40      125.56      5.15 o
   1  19   4        6.37        8.11      2.33 o
   2  19   4       32.46       30.65      2.94 o
   3  19   4        8.84        8.18      3.34 o
   4  19   4        1.63        2.95      3.51 o
   5  19   4       16.29       17.40      3.96 o
  -6  20   4        2.41        3.21      5.36 o
  -5  20   4        5.23        1.81      3.19 o
  -4  20   4       10.96       17.46      3.93 o
  -3  20   4        6.90       11.98      4.06 o
  -2  20   4        0.43       -0.51      2.74 o
  -1  20   4       12.80       18.92      2.97 o
   0  20   4       45.23       48.13      3.93 o
   1  20   4        2.63       -0.17      2.58 o
   2  20   4        0.17        3.27      4.04 o
   3  20   4       40.91       47.64      5.19 o
   4  20   4       12.04       12.02      3.82 o
   5  20   4        2.29        2.60      4.06 o
  -5  21   4        0.66       -2.63      3.17 o
  -4  21   4        7.98        5.88      5.25 o
  -3  21   4        0.19        0.65      3.53 o
  -2  21   4        0.10       -0.24      3.49 o
  -1  21   4       42.68       44.15      3.98 o
   0  21   4        7.25       10.75      2.91 o
   1  21   4       43.75       42.27      4.23 o
   2  21   4       29.79       22.34      2.84 o
   3  21   4        5.00        9.24      3.75 o
   4  21   4        0.00       -0.02      3.01 o
   5  21   4        8.76       14.24      4.28 o
  -5  22   4       44.05       34.03      7.56 o
  -4  22   4        6.85        0.58      7.77 o
  -3  22   4       51.28       58.31      6.45 o
  -2  22   4        3.01        3.96      3.70 o
  -1  22   4       21.03       24.13      4.75 o
   0  22   4        9.50        9.25      2.84 o
   1  22   4       23.29       16.82      5.06 o
   2  22   4       26.19       28.53      3.12 o
   3  22   4       32.34       37.70      5.02 o
   4  22   4        0.53        2.82      3.10 o
  -4  23   4       22.24       23.12      7.67 o
  -3  23   4        8.34       18.13      4.72 o
  -2  23   4       13.49       16.11      4.68 o
  -1  23   4        0.08        5.30      3.73 o
   0  23   4        7.81        7.17      3.99 o
   1  23   4       11.21       13.51      3.00 o
   2  23   4       16.42       10.89      3.73 o
   3  23   4       16.09       14.55      5.98 o
   4  23   4       36.96       29.41      8.82 o
  -4  24   4       29.93       40.54      8.40 o
  -3  24   4       33.75       45.59      6.23 o
  -2  24   4       20.44       23.02      5.15 o
  -1  24   4        0.07        4.87      3.99 o
   0  24   4        0.01        0.79      3.19 o
   1  24   4        1.05        1.37      4.73 o
   2  24   4        3.40        4.89      3.25 o
   3  24   4        4.60        9.68      5.04 o
  -3  25   4        3.16       -5.04      5.04 o
  -2  25   4       14.75       20.77      5.41 o
  -1  25   4        3.47       -0.97      4.13 o
   0  25   4        6.72        9.68      4.12 o
   1  25   4        7.98       11.45      4.07 o
  -1  26   4        6.37        2.87      4.19 o
   0  26   4       12.08       21.00      6.51 o
   1  26   4        8.19       10.92      5.25 o
  -8   1   5       16.58       17.44      4.90 o
  -7   1   5       68.61       71.72      4.71 o
  -6   1   5        3.35       -1.97      1.97 o
  -5   1   5       80.78       72.99      4.23 o
  -4   1   5      213.34      212.34      7.12 o
  -3   1   5       39.79       38.38      2.67 o
  -2   1   5      563.84      608.87      6.79 o
  -1   1   5      427.56      490.39      5.25 o
   0   1   5      122.41      107.04      2.14 o
   1   1   5       38.47       38.02      1.90 o
   2   1   5      924.03      900.36      7.58 o
   3   1   5      461.14      461.89      5.13 o
   4   1   5        0.46       -0.89      0.89 o
   5   1   5       88.12      100.50      2.66 o
   6   1   5        0.01        0.16      1.95 o
   7   1   5      131.33      140.36      7.58 o
   8   1   5      132.92      159.27      7.87 o
  -8   2   5      112.91      117.64      7.19 o
  -7   2   5        0.25       -0.91      2.39 o
  -6   2   5        0.50        1.57      2.00 o
  -5   2   5        6.48        3.60      2.18 o
  -4   2   5       62.73       76.13      3.91 o
  -3   2   5       32.24       36.36      2.62 o
  -2   2   5      484.21      508.01      6.03 o
  -1   2   5      693.10      711.07      6.86 o
   0   2   5      102.64      104.68      2.17 o
   1   2   5      198.30      183.82      2.66 o
   2   2   5       18.45       14.19      1.10 o
   3   2   5        5.67        7.53      0.99 o
   4   2   5       66.56       70.36      2.16 o
   5   2   5      200.05      194.94      4.26 o
   6   2   5        8.05        4.31      3.43 o
   7   2   5        5.08       10.09      2.56 o
   8   2   5        0.01        4.11      2.66 o
  -8   3   5       21.90       16.93      3.95 o
  -7   3   5       59.48       63.47      4.46 o
  -6   3   5        1.08       -1.23      1.70 o
  -5   3   5       73.09       65.91      4.11 o
  -4   3   5      768.69      752.27     14.28 o
  -3   3   5       14.86       16.43      1.96 o
  -2   3   5       37.21       45.92      2.05 o
  -1   3   5       18.64       17.80      1.25 o
   0   3   5        2.26        4.67      0.94 o
   1   3   5      811.78      837.29      7.54 o
   2   3   5       10.11        6.43      0.99 o
   3   3   5      108.12      116.89      2.17 o
   4   3   5       57.25       60.58      1.89 o
   5   3   5        1.97       -1.17      1.63 o
   6   3   5        0.89        3.92      1.99 o
   7   3   5       75.19       83.85      4.76 o
   8   3   5        9.82       17.24      3.21 o
  -8   4   5       26.68       22.19      4.15 o
  -7   4   5        0.47       -1.33      2.26 o
  -6   4   5        0.75       -1.86      3.40 o
  -5   4   5       81.83       78.06      4.25 o
  -4   4   5      548.32      507.70      8.89 o
  -3   4   5       63.41       70.04      3.51 o
  -2   4   5       39.78       54.73      2.38 o
  -1   4   5        9.89       14.38      1.17 o
   0   4   5       24.77       26.60      1.32 o
   1   4   5      179.90      190.64      2.84 o
   2   4   5      447.74      477.21      4.71 o
   3   4   5      287.66      296.47      3.46 o
   4   4   5        1.11        3.19      0.77 o
   5   4   5       15.02       10.80      1.69 o
   6   4   5        1.30       -0.49      1.83 o
   7   4   5       15.29       17.68      2.64 o
   8   4   5       35.43       42.91      7.71 o
  -8   5   5        1.46        1.61      3.16 o
  -7   5   5       50.20       60.44      4.49 o
  -6   5   5       32.36       34.25      3.35 o
  -5   5   5      227.39      246.26      6.39 o
  -4   5   5      252.10      249.11      6.11 o
  -3   5   5        6.57        7.43      1.64 o
  -2   5   5       96.97      105.56      2.92 o
  -1   5   5      147.28      122.08      2.47 o
   0   5   5       38.73       36.93      1.56 o
   1   5   5      375.05      350.99      4.13 o
   2   5   5      488.33      442.61      5.64 o
   3   5   5       37.07       35.81      1.49 o
   4   5   5       60.23       59.66      2.40 o
   5   5   5        0.00       -0.65      1.24 o
   6   5   5        2.49        3.42      1.84 o
   7   5   5       25.36       24.14      2.78 o
  -8   6   5       13.75        4.87      3.68 o
  -7   6   5       30.00       31.13      4.25 o
  -6   6   5        0.25       -0.08      2.14 o
  -5   6   5      343.22      372.98      8.11 o
  -4   6   5      330.82      334.00      7.06 o
  -3   6   5        0.34       -0.20      2.06 o
  -2   6   5       31.31       40.82      2.18 o
  -1   6   5      514.24      499.98      6.36 o
   0   6   5       74.58       95.41      2.62 o
   1   6   5      157.92      157.03      2.60 o
   2   6   5      300.11      282.91      3.51 o
   3   6   5        4.16        5.14      0.87 o
   4   6   5       28.48       24.70      1.33 o
   5   6   5      101.46       94.80      3.09 o
   6   6   5      150.92      138.08      3.99 o
   7   6   5        0.45        3.02      3.19 o
  -8   7   5        5.92        7.33      3.59 o
  -7   7   5        5.53        2.47      3.18 o
  -6   7   5       48.10       46.68      3.83 o
  -5   7   5       49.23       38.08      3.47 o
  -4   7   5       23.83       25.07      2.71 o
  -3   7   5       44.92       43.37      2.98 o
  -2   7   5       82.47       84.49      2.86 o
  -1   7   5      468.56      522.19      6.76 o
   0   7   5       70.73       52.97      1.89 o
   1   7   5       13.11       12.60      1.06 o
   2   7   5       27.55       44.76      2.01 o
   3   7   5        0.05        0.35      0.96 o
   4   7   5      255.66      258.57      3.23 o
   5   7   5       78.69       78.31      3.14 o
   6   7   5       18.24       18.01      2.73 o
   7   7   5        2.17       -0.07      3.21 o
  -8   8   5       29.05       26.24      5.60 o
  -7   8   5        3.29       -0.11      3.17 o
  -6   8   5       17.34       19.42      2.80 o
  -5   8   5       63.08       65.00      4.01 o
  -4   8   5      105.65      100.28      6.28 o
  -3   8   5       31.60       27.42      2.66 o
  -2   8   5       77.77       88.10      3.20 o
  -1   8   5      301.53      314.96      5.02 o
   0   8   5      290.30      280.82      4.06 o
   1   8   5      170.30      175.97      2.86 o
   2   8   5      178.69      173.68      2.69 o
   3   8   5       64.80       65.78      1.05 o
   4   8   5      216.57      231.16      5.37 o
   5   8   5        3.89        6.91      1.70 o
   6   8   5        0.18        0.55      1.92 o
   7   8   5       11.24       13.17      4.54 o
  -8   9   5        2.65        4.24      5.09 o
  -7   9   5        7.15        5.32      3.23 o
  -6   9   5       27.92       32.13      3.34 o
  -5   9   5       86.00       77.30      4.46 o
  -4   9   5        7.32        3.85      2.34 o
  -3   9   5        3.93        5.08      1.78 o
  -2   9   5       56.01       56.16      2.46 o
  -1   9   5      146.56      162.45      3.57 o
   0   9   5       46.81       57.69      2.09 o
   1   9   5        1.43       -0.04      0.72 o
   2   9   5      398.75      383.86      5.48 o
   3   9   5        0.27       -0.13      1.13 o
   4   9   5      305.24      284.68      7.31 o
   5   9   5      392.05      378.00      6.87 o
   6   9   5       37.43       47.56      4.33 o
   7   9   5        5.74        6.74      4.87 o
  -8  10   5       13.68       16.99      4.68 o
  -7  10   5       40.78       51.82      5.22 o
  -6  10   5       25.16       25.76      3.76 o
  -5  10   5        5.99        5.55      2.46 o
  -4  10   5       12.62       14.96      2.57 o
  -3  10   5       18.10       18.10      2.48 o
  -2  10   5      233.61      219.23      4.18 o
  -1  10   5        9.64       10.47      1.41 o
   0  10   5        3.48        1.35      1.17 o
   1  10   5       95.79       81.90      2.37 o
   2  10   5      206.20      199.20      2.49 o
   3  10   5        0.30       -1.13      1.13 o
   4  10   5      316.99      330.93     10.76 o
   5  10   5        8.08       15.24      2.79 o
   6  10   5        0.99        1.81      2.42 o
   7  10   5        2.87        5.45      4.31 o
  -8  11   5       17.64       22.48      4.54 o
  -7  11   5       29.09       30.73      4.73 o
  -6  11   5        8.04        6.90      3.18 o
  -5  11   5       34.74       39.65      3.58 o
  -4  11   5       60.64       62.28      4.04 o
  -3  11   5       79.27       78.53      3.76 o
  -2  11   5      647.85      671.11      8.09 o
  -1  11   5      121.49      113.84      3.00 o
   0  11   5        1.12       -0.69      0.97 o
   1  11   5       32.66       36.41      2.52 o
   2  11   5       21.36       20.85      1.17 o
   3  11   5        4.27        4.74      1.15 o
   4  11   5      592.97      631.11     13.63 o
   5  11   5       19.43       19.99      3.26 o
   6  11   5        7.33        3.99      4.49 o
   7  11   5       15.87       13.83      4.86 o
  -7  12   5        6.85       15.23      3.60 o
  -6  12   5        1.08       -0.35      2.95 o
  -5  12   5        0.31        1.25      2.36 o
  -4  12   5       43.67       47.22      3.57 o
  -3  12   5       44.06       39.17      3.03 o
  -2  12   5     1116.78     1089.74     11.40 o
  -1  12   5        6.22        6.55      1.36 o
   0  12   5        0.26       -1.11      1.11 o
   1  12   5        1.05        1.26      0.66 o
   2  12   5       10.81        9.14      1.27 o
   3  12   5        0.22       -0.31      1.12 o
   4  12   5      103.80      111.82      6.67 o
   5  12   5       14.22        9.05      2.98 o
   6  12   5        7.76        7.79      4.64 o
  -7  13   5        3.10        8.27      3.99 o
  -6  13   5        0.86       -2.87      2.87 o
  -5  13   5       21.14       23.93      3.03 o
  -4  13   5      197.93      187.13      5.21 o
  -3  13   5      125.46      116.40      4.37 o
  -2  13   5        1.78        0.86      1.45 o
  -1  13   5      119.25      118.49      3.21 o
   0  13   5       20.98       22.61      1.72 o
   1  13   5       18.88       22.00      1.70 o
   2  13   5      435.87      413.75      5.10 o
   3  13   5       45.42       40.40      2.65 o
   4  13   5        9.32        7.01      5.28 o
   5  13   5      194.32      202.97      7.48 o
   6  13   5       14.81       15.20      3.57 o
  -7  14   5        0.90       -3.04      3.06 o
  -6  14   5        1.47        5.14      6.31 o
  -5  14   5       16.02       15.34      3.50 o
  -4  14   5        7.98        2.04      1.95 o
  -3  14   5       26.05       28.30      2.78 o
  -2  14   5        0.80        0.56      1.44 o
  -1  14   5      599.17      557.48      7.23 o
   0  14   5        2.00       -1.11      1.11 o
   1  14   5        4.81        5.68      1.13 o
   2  14   5      184.80      191.02      5.16 o
   3  14   5        8.75        8.50      3.33 o
   4  14   5       86.72       87.80      6.25 o
   5  14   5       49.44       59.11      4.85 o
   6  14   5       11.99       12.77      3.93 o
  -7  15   5       19.51       24.46      4.64 o
  -6  15   5        0.35        2.05      3.41 o
  -5  15   5        6.50        1.25      3.26 o
  -4  15   5        8.00        1.18      3.68 o
  -3  15   5       48.01       47.82      3.32 o
  -2  15   5       13.41       13.06      1.83 o
  -1  15   5      113.19      111.20      3.72 o
   0  15   5       72.76       67.98      2.99 o
   1  15   5       87.49       93.86      3.37 o
   2  15   5      197.16      195.73      5.24 o
   3  15   5        2.45        5.22      3.30 o
   4  15   5        0.01        1.43      3.39 o
   5  15   5        2.34        5.58      2.89 o
   6  15   5       16.33       17.97      3.64 o
  -7  16   5        9.26       10.23      5.15 o
  -6  16   5       25.54       25.19      5.89 o
  -5  16   5       19.18       16.96      3.62 o
  -4  16   5        3.11        1.70      2.21 o
  -3  16   5        5.33        3.83      2.16 o
  -2  16   5       17.47       17.32      2.28 o
  -1  16   5        4.02        4.84      2.08 o
   0  16   5       12.99        8.42      2.58 o
   1  16   5       72.67       69.63      3.82 o
   2  16   5       13.69       13.01      2.06 o
   3  16   5       20.23       15.53      4.56 o
   4  16   5       53.09       58.93      5.78 o
   5  16   5       22.08       12.30      4.40 o
   6  16   5       24.04       21.45      5.19 o
  -6  17   5        0.13        4.78      3.98 o
  -5  17   5       17.07       17.04      3.64 o
  -4  17   5        2.02        0.25      3.75 o
  -3  17   5        1.38       -1.41      1.96 o
  -2  17   5        0.01        0.19      1.91 o
  -1  17   5       32.02       35.94      2.93 o
   0  17   5       34.41       30.07      3.09 o
   1  17   5       90.44       93.79      4.51 o
   2  17   5      116.37      109.15      4.26 o
   3  17   5        0.22       -3.08      4.23 o
   4  17   5        0.13       -3.00      3.00 o
   5  17   5       16.04       13.60      5.44 o
   6  17   5        1.34        7.35      7.98 o
  -6  18   5        7.04       12.09      3.90 o
  -5  18   5        5.13        1.06      3.28 o
  -4  18   5        0.66       -0.11      2.65 o
  -3  18   5        2.10       -2.01      2.30 o
  -2  18   5      176.10      154.24      5.37 o
  -1  18   5      140.04      156.67      7.00 o
   0  18   5      157.66      154.51      5.64 o
   1  18   5        0.70        2.59      2.30 o
   2  18   5        4.74        3.36      1.70 o
   3  18   5        0.26        0.58      3.01 o
   4  18   5       45.75       43.53      5.32 o
   5  18   5       29.57       28.78      4.60 o
  -6  19   5        4.58        5.23      4.93 o
  -5  19   5       24.86       28.50      4.50 o
  -4  19   5        0.96       -2.28      3.05 o
  -3  19   5       44.20       46.63      5.83 o
  -2  19   5        3.19        5.76      2.73 o
  -1  19   5        0.54        2.19      2.46 o
   0  19   5       36.00       34.80      3.52 o
   1  19   5      114.32      108.22      5.03 o
   2  19   5        0.06        1.33      2.06 o
   3  19   5        1.59        2.75      3.39 o
   4  19   5        3.50        2.96      3.27 o
   5  19   5        4.25        1.47      3.44 o
  -5  20   5        0.24       -4.23      4.23 o
  -4  20   5        1.33        5.10      4.38 o
  -3  20   5       12.61       13.28      7.14 o
  -2  20   5       88.20       79.90      6.86 o
  -1  20   5      233.41      207.25      8.46 o
   0  20   5        5.69        4.45      2.55 o
   1  20   5        3.18       -0.47      4.78 o
   2  20   5        5.83        5.74      2.21 o
   3  20   5        0.44       -0.97      3.69 o
   4  20   5       36.75       37.25      5.19 o
  -5  21   5        0.02       -1.89      5.04 o
  -4  21   5        0.36       -1.93      7.88 o
  -3  21   5        1.44       -2.41      3.73 o
  -2  21   5       51.11       51.58      6.01 o
  -1  21   5       44.09       52.11      4.46 o
   0  21   5       12.18        7.52      3.24 o
   1  21   5       13.84        7.26      3.51 o
   2  21   5        8.10        8.27      4.78 o
   3  21   5       10.85       11.44      4.58 o
   4  21   5        0.08       -0.66      3.43 o
  -4  22   5        0.07       -3.70      3.70 o
  -3  22   5       28.40       32.77      5.79 o
  -2  22   5       15.96        8.13      4.13 o
  -1  22   5       13.89       17.16      7.56 o
   0  22   5        1.21        1.64      2.32 o
   1  22   5        0.15       -2.25      2.27 o
   2  22   5        1.12        3.61      3.34 o
   3  22   5        8.44        4.00      4.04 o
  -4  23   5        2.55       -0.21      5.88 o
  -3  23   5        4.79        1.54      4.45 o
  -2  23   5        2.96        9.45      7.56 o
  -1  23   5        9.57        7.31      5.46 o
   0  23   5        0.22       -1.48      3.77 o
   1  23   5        0.43        3.47      2.71 o
   2  23   5        0.01       -1.28      3.03 o
   3  23   5        2.66       -0.23      5.25 o
  -3  24   5       26.64       32.35      8.61 o
  -2  24   5       24.06       32.79      5.94 o
  -1  24   5       13.30        6.18      5.46 o
   0  24   5        4.48       -5.20      5.78 o
   1  24   5       14.03        7.66      3.40 o
   2  24   5       11.19        1.93      8.82 o
  -1  25   5        2.11        5.67      5.46 o
   0  25   5       18.98       19.32      6.30 o
  -8   0   6       17.91       16.17      7.14 o
  -7   0   6        8.29        4.58      4.03 o
  -6   0   6        0.35       -1.27      3.41 o
  -5   0   6      489.21      467.94     13.36 o
  -4   0   6       17.29       20.00      3.79 o
  -3   0   6        0.67       -1.28      1.89 o
  -2   0   6      301.15      309.83      8.98 o
  -1   0   6     1016.19     1082.41     15.97 o
   0   0   6       79.51       73.29      3.82 o
   1   0   6        5.70        7.73      1.65 o
   2   0   6      236.73      226.37      5.05 o
   3   0   6       85.03       75.44      5.58 o
   4   0   6        0.13       -1.99      2.18 o
   5   0   6       35.12       32.00      4.16 o
   6   0   6       15.28       11.12      3.32 o
   7   0   6       81.32       96.87      7.15 o
  -8   1   6       41.25       64.47      6.08 o
  -7   1   6        2.52        5.72      2.38 o
  -6   1   6        2.89        0.95      2.15 o
  -5   1   6        3.99        6.00      2.35 o
  -4   1   6      147.42      144.12      4.96 o
  -3   1   6       68.96       67.34      3.59 o
  -2   1   6      615.87      656.18      8.94 o
  -1   1   6      231.63      222.09      4.11 o
   0   1   6        9.45        5.66      1.31 o
   1   1   6        3.05       -0.87      0.87 o
   2   1   6       35.34       41.26      1.86 o
   3   1   6      182.19      180.13      3.22 o
   4   1   6        0.01        1.19      1.11 o
   5   1   6        5.37        2.35      2.49 o
   6   1   6       14.91       14.55      2.56 o
   7   1   6        0.26        0.74      2.29 o
  -8   2   6        7.28        8.12      3.88 o
  -7   2   6        5.09        3.44      2.79 o
  -6   2   6        0.17       -0.60      2.16 o
  -5   2   6      242.34      236.40      6.57 o
  -4   2   6      105.22      102.91      4.52 o
  -3   2   6        0.01       -0.27      1.75 o
  -2   2   6      381.26      402.13      6.59 o
  -1   2   6      416.11      419.05      5.87 o
   0   2   6       10.52       11.81      1.45 o
   1   2   6       59.77       59.40      2.13 o
   2   2   6      525.78      532.86      5.86 o
   3   2   6      185.76      172.13      3.69 o
   4   2   6        3.16        4.16      1.22 o
   5   2   6        0.02        2.56      1.82 o
   6   2   6        2.05       -0.12      2.01 o
   7   2   6        8.04        9.91      2.70 o
  -8   3   6        3.18        0.89      3.31 o
  -7   3   6        0.79        1.29      2.44 o
  -6   3   6        1.57        1.16      3.00 o
  -5   3   6       22.53       34.17      3.46 o
  -4   3   6       35.57       38.91      3.12 o
  -3   3   6      223.52      205.20      5.64 o
  -2   3   6      225.19      252.53      5.05 o
  -1   3   6      276.65      281.22      4.68 o
   0   3   6      149.74      157.47      3.45 o
   1   3   6       13.89       12.79      1.47 o
   2   3   6       81.43       73.35      2.24 o
   3   3   6       77.86       80.17      2.36 o
   4   3   6      146.45      128.21      2.62 o
   5   3   6       59.17       55.30      3.05 o
   6   3   6        8.44        6.73      2.55 o
   7   3   6       11.04       10.25      2.70 o
  -8   4   6        0.00        2.74      3.20 o
  -7   4   6        3.81        1.48      2.77 o
  -6   4   6        4.02        2.37      3.30 o
  -5   4   6      278.87      281.22      7.29 o
  -4   4   6       88.56       87.06      6.56 o
  -3   4   6      234.14      238.05      8.67 o
  -2   4   6       35.60       36.19      2.39 o
  -1   4   6        6.82        6.87      1.46 o
   0   4   6       28.08       30.10      1.76 o
   1   4   6        9.82        8.95      1.23 o
   2   4   6      491.31      507.57      5.66 o
   3   4   6      182.87      171.77      3.11 o
   4   4   6      206.63      193.13      3.72 o
   5   4   6       30.53       27.79      2.24 o
   6   4   6        0.04       -0.62      1.86 o
   7   4   6       10.48        7.34      2.42 o
  -8   5   6        0.38        2.27      3.74 o
  -7   5   6        4.76        5.61      3.64 o
  -6   5   6        0.07       -0.26      2.26 o
  -5   5   6      130.58      129.10      5.19 o
  -4   5   6        0.03       -0.13      1.75 o
  -3   5   6       91.30       91.10      4.35 o
  -2   5   6      374.65      383.33      6.47 o
  -1   5   6        5.88        7.95      1.50 o
   0   5   6        9.39       10.98      1.43 o
   1   5   6        1.13        2.11      1.03 o
   2   5   6      240.60      252.16      3.40 o
   3   5   6      191.43      198.52      2.97 o
   4   5   6      243.50      204.79      5.19 o
   5   5   6        0.16        0.06      1.41 o
   6   5   6        0.02       -1.20      1.68 o
   7   5   6        4.80       10.57      3.68 o
  -8   6   6        6.05        7.34      3.91 o
  -7   6   6        0.02       -0.92      2.62 o
  -6   6   6       17.60       18.14      2.90 o
  -5   6   6       29.46       40.46      3.66 o
  -4   6   6      976.21      936.70     13.98 o
  -3   6   6       18.06       22.73      2.50 o
  -2   6   6       18.63       19.23      1.93 o
  -1   6   6       91.10       76.42      2.91 o
   0   6   6      154.17      143.41      3.34 o
   1   6   6      201.07      189.99      3.64 o
   2   6   6      169.67      159.92      2.80 o
   3   6   6       97.72       98.13      2.16 o
   4   6   6       63.04       57.22      2.33 o
   5   6   6       70.37       57.74      2.69 o
   6   6   6        1.36        2.92      1.69 o
   7   6   6       72.70       54.50      6.91 o
  -8   7   6        8.89        4.75      3.55 o
  -7   7   6        0.34        3.45      2.85 o
  -6   7   6        0.70       -1.33      1.89 o
  -5   7   6       67.11       59.87      5.49 o
  -4   7   6      238.71      232.91      7.43 o
  -3   7   6        0.00        1.53      3.09 o
  -2   7   6       42.75       49.21      2.84 o
  -1   7   6        0.00       -0.04      1.00 o
   0   7   6       63.62       72.85      3.75 o
   1   7   6        0.04        4.57      1.42 o
   2   7   6      302.14      309.24      3.90 o
   3   7   6       29.77       25.49      1.48 o
   4   7   6      116.43       98.52      3.24 o
   5   7   6        0.13       -1.63      1.93 o
   6   7   6        1.00       -0.65      2.20 o
   7   7   6        3.96        3.32      4.58 o
  -8   8   6       48.97       55.22      6.10 o
  -7   8   6       17.37       16.22      4.09 o
  -6   8   6       15.37       11.88      4.00 o
  -5   8   6      327.71      309.53      7.73 o
  -4   8   6        0.04       -0.61      2.02 o
  -3   8   6        0.08       -1.55      1.55 o
  -2   8   6       48.71       49.11      2.95 o
  -1   8   6      252.16      268.00      4.83 o
   0   8   6        1.28        2.55      1.25 o
   1   8   6     1170.57     1148.38     15.77 o
   2   8   6       35.33       36.95      2.47 o
   3   8   6       71.59       71.09      2.51 o
   4   8   6       16.25       11.84      2.13 o
   5   8   6       23.68       23.45      2.54 o
   6   8   6        5.31        1.14      3.88 o
   7   8   6       33.85       35.54      6.34 o
  -8   9   6       14.35       18.06      8.40 o
  -7   9   6       75.08       76.84      6.48 o
  -6   9   6       17.77       16.17      3.88 o
  -5   9   6       30.22       28.42      3.61 o
  -4   9   6      167.33      170.83     10.70 o
  -3   9   6      112.28      102.84      6.00 o
  -2   9   6        0.01       -1.24      1.24 o
  -1   9   6       13.99       17.58      1.86 o
   0   9   6       56.86       63.87      2.72 o
   1   9   6        1.82        7.96      1.16 o
   2   9   6      374.58      346.63      4.55 o
   3   9   6      104.56      101.68      2.38 o
   4   9   6        3.06        1.92      1.44 o
   5   9   6       21.64       19.46      3.73 o
   6   9   6       16.10       11.64      4.75 o
  -7  10   6        2.31        4.43      3.39 o
  -6  10   6        8.06       12.68      5.48 o
  -5  10   6       41.76       44.93      3.79 o
  -4  10   6       20.21       18.80      2.85 o
  -3  10   6        1.30        1.91      1.86 o
  -2  10   6      185.43      187.23      4.25 o
  -1  10   6       27.47       40.58      2.46 o
   0  10   6        6.69        2.83      1.45 o
   1  10   6     1189.69     1172.01     11.06 o
   2  10   6      642.49      605.90      6.53 o
   3  10   6        8.06        9.60      2.24 o
   4  10   6       65.06       65.85      4.37 o
   5  10   6       44.01       43.37      4.49 o
   6  10   6        0.06        1.68      3.53 o
  -7  11   6        4.14        3.03      3.17 o
  -6  11   6       60.21       65.46      5.73 o
  -5  11   6        9.06        8.65      3.12 o
  -4  11   6        0.77        0.80      2.03 o
  -3  11   6       16.24       21.55      2.74 o
  -2  11   6      190.56      198.99      4.56 o
  -1  11   6       92.27       90.17      3.11 o
   0  11   6       20.10       17.74      1.88 o
   1  11   6      104.86      105.65      5.21 o
   2  11   6       69.51       73.76      2.05 o
   3  11   6        1.62        2.72      2.30 o
   4  11   6        6.45       12.37      2.55 o
   5  11   6       49.18       59.19      6.47 o
   6  11   6        0.01        2.20      5.04 o
  -7  12   6        2.03        6.71      3.97 o
  -6  12   6        3.80       -0.76      3.08 o
  -5  12   6        6.04        6.40      2.55 o
  -4  12   6       78.25       77.92      4.53 o
  -3  12   6        1.61       -1.49      2.22 o
  -2  12   6       15.46       13.52      1.95 o
  -1  12   6      105.96      102.44      4.77 o
   0  12   6        0.21       -0.84      1.17 o
   1  12   6      420.04      397.10      6.59 o
   2  12   6      285.11      274.90      4.33 o
   3  12   6       33.12       34.53      2.45 o
   4  12   6       59.34       54.25      6.10 o
   5  12   6        9.56       14.93      3.99 o
   6  12   6       20.05       29.81      6.38 o
  -7  13   6        0.47       -2.18      3.43 o
  -6  13   6        1.28        3.08      3.03 o
  -5  13   6       66.53       67.53      5.43 o
  -4  13   6       22.07       21.53      3.60 o
  -3  13   6        1.07       -1.28      1.98 o
  -2  13   6      184.30      165.01      4.18 o
  -1  13   6        4.39        8.37      1.70 o
   0  13   6       27.15       28.07      2.00 o
   1  13   6       24.28       19.31      2.50 o
   2  13   6       26.82       29.06      2.02 o
   3  13   6        7.42        7.83      2.15 o
   4  13   6       15.07       10.77      3.37 o
   5  13   6       30.14       32.52      4.57 o
   6  13   6       43.30       39.40      5.54 o
  -7  14   6       29.89       32.69      5.13 o
  -6  14   6        1.71        1.70      4.00 o
  -5  14   6        5.98        4.47      3.26 o
  -4  14   6      336.24      322.62      7.33 o
  -3  14   6        9.04        5.86      2.27 o
  -2  14   6       42.23       36.34      3.05 o
  -1  14   6      265.36      256.48      7.52 o
   0  14   6        3.53        3.92      1.78 o
   1  14   6       25.32       27.19      2.88 o
   2  14   6      179.34      170.79      4.82 o
   3  14   6      285.37      279.60      5.90 o
   4  14   6       82.34      102.01      7.05 o
   5  14   6       49.84       43.79      5.65 o
   6  14   6       19.61       26.68      7.77 o
  -6  15   6        0.69        2.79      3.51 o
  -5  15   6        0.01        4.67      3.30 o
  -4  15   6       14.48       15.62      2.62 o
  -3  15   6       19.55       18.40      2.67 o
  -2  15   6        0.15        3.05      1.94 o
  -1  15   6      235.55      216.66      5.55 o
   0  15   6        6.66        4.10      2.38 o
   1  15   6       22.68       21.76      2.76 o
   2  15   6        9.20       11.87      1.57 o
   3  15   6       21.98       30.50      4.64 o
   4  15   6       53.79       44.23      5.27 o
   5  15   6       26.34       30.27      5.03 o
   6  15   6        9.40       26.47      9.03 o
  -6  16   6       54.39       58.86      6.92 o
  -5  16   6        0.24       -2.43      2.43 o
  -4  16   6        3.36        9.67      3.04 o
  -3  16   6        0.34       -0.62      2.16 o
  -2  16   6      214.09      201.27      8.34 o
  -1  16   6       60.62       60.68      4.17 o
   0  16   6       56.71       58.22      4.06 o
   1  16   6      100.07      115.51      7.03 o
   2  16   6       19.25       25.04      2.65 o
   3  16   6        8.59       13.64      4.90 o
   4  16   6      183.81      187.93      8.85 o
   5  16   6       24.72       31.04      5.86 o
  -6  17   6        0.86        3.26      3.90 o
  -5  17   6        0.05        1.36      5.57 o
  -4  17   6       56.39       63.12      5.41 o
  -3  17   6       82.59       82.51      4.52 o
  -2  17   6        2.07        4.42      2.54 o
  -1  17   6        4.36        2.21      2.56 o
   0  17   6        0.82        1.35      2.44 o
   1  17   6        2.00        2.41      2.24 o
   2  17   6        2.24        3.26      2.79 o
   3  17   6       73.91       82.23      6.74 o
   4  17   6        2.69        6.64      3.79 o
   5  17   6        2.36        7.08      4.35 o
  -6  18   6       37.69       43.90      9.24 o
  -5  18   6        7.88        8.69      3.68 o
  -4  18   6        0.00       -1.35      2.72 o
  -3  18   6        8.02        7.85      2.97 o
  -2  18   6      278.74      265.56      8.85 o
  -1  18   6        5.15        5.61      2.41 o
   0  18   6       58.91       57.07      5.70 o
   1  18   6      148.05      157.62      5.86 o
   2  18   6        7.05        7.77      3.64 o
   3  18   6        2.55        1.62      3.61 o
   4  18   6       70.89       86.29      7.23 o
   5  18   6       27.13       21.69      4.75 o
  -5  19   6        3.14        5.32      4.24 o
  -4  19   6        4.24       11.96      4.30 o
  -3  19   6       33.00       31.81      5.32 o
  -2  19   6       38.92       43.88      4.10 o
  -1  19   6       64.89       64.72      5.40 o
   0  19   6       71.86       75.47      4.80 o
   1  19   6       42.76       46.62      4.58 o
   2  19   6        2.49        1.29      1.84 o
   3  19   6        6.62        2.25      4.77 o
   4  19   6       23.84       26.97      7.99 o
  -5  20   6        5.29        3.36      6.09 o
  -4  20   6       14.45       12.08     13.76 o
  -3  20   6        3.69       -0.07      3.88 o
  -2  20   6       14.27       14.60      4.63 o
  -1  20   6       62.48       72.12      5.02 o
   0  20   6       10.49       10.79      3.11 o
   1  20   6       10.26       12.79      3.12 o
   2  20   6        6.12       15.78      4.20 o
   3  20   6        0.16       -1.14      6.21 o
   4  20   6        8.07       13.70      4.48 o
  -4  21   6       14.97       17.27      5.42 o
  -3  21   6       12.33       11.58      4.72 o
  -2  21   6        1.39        1.62      4.52 o
  -1  21   6        1.22        4.53      2.77 o
   0  21   6       40.38       30.74      5.09 o
   1  21   6       12.63       13.92      3.03 o
   2  21   6        0.02        4.45      3.79 o
   3  21   6        0.00       -3.78      4.85 o
  -3  22   6        2.52        9.75      4.81 o
  -2  22   6        6.58       11.72      4.72 o
  -1  22   6        1.06        0.21      3.27 o
   0  22   6        6.63        6.27      3.07 o
   1  22   6       12.94       13.76      4.82 o
   2  22   6        8.65        2.42      3.93 o
   3  22   6        2.41        3.34      6.51 o
  -2  23   6       36.68       41.14      6.13 o
  -1  23   6        7.18        4.92      4.03 o
   0  23   6       10.87       13.57      3.92 o
   1  23   6       11.72        9.30      2.80 o
   2  23   6        0.18        3.34      6.83 o
  -1  24   6        1.48       -1.05      4.41 o
   0  24   6        2.24       -1.26      4.41 o
  -8   1   7        1.07        0.00      6.09 o
  -7   1   7       95.18      101.72      5.88 o
  -6   1   7       76.45       80.27      5.19 o
  -5   1   7      399.43      429.45     10.66 o
  -4   1   7      589.97      568.96     11.76 o
  -3   1   7        3.77        5.47      2.49 o
  -2   1   7      127.73      142.03      4.60 o
  -1   1   7      301.06      311.72      5.80 o
   0   1   7      188.86      183.12      3.92 o
   1   1   7       65.29       66.64      2.46 o
   2   1   7       18.59       17.92      1.62 o
   3   1   7       25.54       24.15      1.81 o
   4   1   7      126.53      108.95      3.87 o
   5   1   7       41.38       43.68      3.42 o
   6   1   7       41.43       42.58      7.00 o
   7   1   7       55.94       57.60      4.27 o
  -8   2   7        8.50       21.42      6.72 o
  -7   2   7        4.07        0.91      2.73 o
  -6   2   7       16.23       11.88      3.00 o
  -5   2   7      119.92      133.04      5.22 o
  -4   2   7       92.92       95.48      4.89 o
  -3   2   7       57.97       61.77      3.72 o
  -2   2   7      108.61      106.99      4.17 o
  -1   2   7       26.08       26.87      2.14 o
   0   2   7        0.82       -1.27      1.49 o
   1   2   7      243.71      238.70      3.94 o
   2   2   7      125.75      125.25      2.95 o
   3   2   7      146.23      130.84      3.03 o
   4   2   7       39.57       41.44      2.82 o
   5   2   7        4.42        4.00      2.33 o
   6   2   7       30.04       33.72      3.34 o
   7   2   7        2.16        3.83      2.64 o
  -8   3   7       28.63       41.59      9.24 o
  -7   3   7        9.39       11.33      5.24 o
  -6   3   7        3.81        1.62      2.88 o
  -5   3   7      178.02      182.25     10.22 o
  -4   3   7       75.05       77.57      4.56 o
  -3   3   7       54.49       62.25      3.83 o
  -2   3   7      298.70      339.66      7.14 o
  -1   3   7        0.06       -0.13      1.43 o
   0   3   7        2.04        1.28      1.42 o
   1   3   7      194.22      197.72      3.64 o
   2   3   7      154.55      149.97      3.23 o
   3   3   7       75.58       71.83      2.58 o
   4   3   7        0.02        0.25      1.60 o
   5   3   7        6.07        7.62      2.17 o
   6   3   7       21.95       24.13      4.00 o
   7   3   7       10.23       10.35      3.43 o
  -8   4   7        4.54        5.67      6.93 o
  -7   4   7       30.66       23.80      4.06 o
  -6   4   7        0.70       -0.67      2.33 o
  -5   4   7      373.21      384.08      8.81 o
  -4   4   7      163.50      161.86      6.70 o
  -3   4   7      176.68      173.74      6.97 o
  -2   4   7       73.82       76.57      3.86 o
  -1   4   7       23.12       21.69      2.12 o
   0   4   7        9.08       11.92      1.55 o
   1   4   7      661.60      650.42      8.13 o
   2   4   7        4.46        6.49      1.35 o
   3   4   7       56.59       49.99      2.43 o
   4   4   7       31.51       24.41      2.32 o
   5   4   7        4.53        5.09      2.08 o
   6   4   7        8.10        5.68      2.23 o
   7   4   7       31.55       34.36      5.62 o
  -8   5   7       42.37       48.52     10.50 o
  -7   5   7       49.66       54.36      4.77 o
  -6   5   7       19.24       16.64      3.42 o
  -5   5   7       31.73       34.33      3.46 o
  -4   5   7        2.20        4.75      2.33 o
  -3   5   7        0.10       -1.90      1.90 o
  -2   5   7      320.70      313.90      6.88 o
  -1   5   7      122.61      132.98      3.82 o
   0   5   7       73.30       77.47      3.05 o
   1   5   7      607.78      610.50      7.90 o
   2   5   7       57.08       58.80      2.38 o
   3   5   7       31.81       27.13      2.36 o
   4   5   7        1.53        3.69      2.13 o
   5   5   7       18.30       17.58      2.33 o
   6   5   7       11.08       14.85      2.48 o
  -7   6   7        6.01        8.73      4.39 o
  -6   6   7       23.30       26.62      3.77 o
  -5   6   7       63.84       72.71      4.71 o
  -4   6   7        1.34        0.53      1.90 o
  -3   6   7        2.87        0.98      1.98 o
  -2   6   7        0.14        3.41      1.77 o
  -1   6   7       12.81       10.87      1.79 o
   0   6   7       57.14       44.69      2.49 o
   1   6   7      712.91      711.57      8.74 o
   2   6   7        0.17        0.76      1.25 o
   3   6   7        5.43        3.24      1.92 o
   4   6   7        8.74        8.39      1.86 o
   5   6   7        0.01        0.20      1.65 o
   6   6   7        3.58        8.64      2.92 o
  -7   7   7        6.16        8.15      3.62 o
  -6   7   7      130.72      124.03      6.20 o
  -5   7   7        2.04        2.62      2.26 o
  -4   7   7       67.98       72.82      4.41 o
  -3   7   7        4.30        4.09      2.34 o
  -2   7   7       81.65       76.02      3.67 o
  -1   7   7       54.60       51.32      2.82 o
   0   7   7      185.27      186.32      4.23 o
   1   7   7      631.20      619.61      9.14 o
   2   7   7        0.11       -0.38      1.26 o
   3   7   7        0.03       -0.62      1.45 o
   4   7   7       11.49        8.48      1.78 o
   5   7   7        5.00        5.32      1.60 o
   6   7   7       44.33       41.65      6.13 o
  -7   8   7        3.16        0.16      3.02 o
  -6   8   7        2.64        2.09      2.45 o
  -5   8   7        0.50       -0.47      2.41 o
  -4   8   7      126.21      120.01      5.15 o
  -3   8   7       99.40       83.32      4.99 o
  -2   8   7      214.44      209.66      5.20 o
  -1   8   7        0.44        1.80      1.61 o
   0   8   7       39.17       42.17      2.47 o
   1   8   7      112.48      114.28      3.30 o
   2   8   7       60.39       60.32      2.67 o
   3   8   7      175.80      168.27      5.15 o
   4   8   7        0.84        0.03      1.25 o
   5   8   7        0.05       -1.73      1.73 o
   6   8   7        1.95       10.02      6.20 o
  -7   9   7       16.82       16.01      3.85 o
  -6   9   7        0.01        1.83      2.72 o
  -5   9   7        7.72       11.95      3.82 o
  -4   9   7        8.96        9.20      2.38 o
  -3   9   7        5.05        0.51      1.94 o
  -2   9   7       76.19       65.55      3.34 o
  -1   9   7       27.59       27.91      2.28 o
   0   9   7       16.93       15.86      2.43 o
   1   9   7       20.76       21.25      1.88 o
   2   9   7       39.25       39.45      2.66 o
   3   9   7        0.57        2.01      1.71 o
   4   9   7        2.14       -0.54      1.84 o
   5   9   7        0.98        2.54      3.27 o
   6   9   7        7.26        8.28      4.28 o
  -7  10   7       18.63       24.48      4.48 o
  -6  10   7       21.21       21.27      4.06 o
  -5  10   7        0.40       -2.20      2.20 o
  -4  10   7       27.97       25.98      3.14 o
  -3  10   7       30.36       27.37      2.96 o
  -2  10   7       39.69       30.89      2.54 o
  -1  10   7      496.72      475.48      7.26 o
   0  10   7      178.59      176.43      4.71 o
   1  10   7       16.91       26.08      2.50 o
   2  10   7        4.44        7.50      1.85 o
   3  10   7       18.23       18.11      1.84 o
   4  10   7        7.73        4.89      1.90 o
   5  10   7       31.58       37.95      5.01 o
   6  10   7       75.44       83.67      8.28 o
  -7  11   7        4.71        6.62      4.44 o
  -6  11   7        6.10        5.19      3.45 o
  -5  11   7        3.43        2.84      2.50 o
  -4  11   7       20.80       16.70      3.13 o
  -3  11   7       15.05       15.26      2.41 o
  -2  11   7       52.77       39.56      2.79 o
  -1  11   7       17.54       13.91      1.96 o
   0  11   7       46.32       52.83      2.89 o
   1  11   7       45.22       49.86      3.52 o
   2  11   7        7.07        5.80      1.68 o
   3  11   7       21.77       25.02      3.53 o
   4  11   7        0.29        6.22      4.87 o
   5  11   7       32.74       28.52      4.66 o
  -7  12   7       16.00       18.81      8.72 o
  -6  12   7        1.19        1.06      3.80 o
  -5  12   7        0.92        2.78      2.91 o
  -4  12   7        8.51        3.36      2.41 o
  -3  12   7        2.34        1.00      2.11 o
  -2  12   7      291.98      291.36      6.60 o
  -1  12   7       82.03       80.94      3.91 o
   0  12   7      124.03      117.27      4.52 o
   1  12   7       16.12       18.68      2.59 o
   2  12   7       15.73       17.77      2.05 o
   3  12   7        0.19        0.88      2.09 o
   4  12   7      200.75      199.36      9.20 o
   5  12   7       29.01       36.14      5.21 o
  -6  13   7        0.75        0.55      3.35 o
  -5  13   7        6.65        6.57      3.12 o
  -4  13   7       13.91       17.71      2.75 o
  -3  13   7        0.02       -2.15      2.18 o
  -2  13   7        3.39        6.10      2.20 o
  -1  13   7      245.99      247.31      6.04 o
   0  13   7      123.97      123.98      5.16 o
   1  13   7        9.36        7.98      2.15 o
   2  13   7       13.96       12.48      2.20 o
   3  13   7       38.28       39.82      2.87 o
   4  13   7        4.51        8.80      4.20 o
   5  13   7       46.75       58.08      5.99 o
  -6  14   7        1.14       -0.07      4.54 o
  -5  14   7        0.67        4.96      3.60 o
  -4  14   7       38.71       30.86      3.36 o
  -3  14   7       35.98       25.52      3.05 o
  -2  14   7        2.91        0.08      2.30 o
  -1  14   7        6.84        4.65      2.57 o
   0  14   7        0.00        1.80      2.36 o
   1  14   7        3.95        6.51      2.94 o
   2  14   7        1.68        3.86      2.23 o
   3  14   7       44.09       45.99      5.16 o
   4  14   7       42.39       49.56      6.49 o
   5  14   7       39.98       36.29      5.12 o
  -6  15   7        2.66        0.11      4.58 o
  -5  15   7       54.79       54.85      5.45 o
  -4  15   7       12.49        9.39      2.87 o
  -3  15   7        1.86       -2.01      2.25 o
  -2  15   7        2.63        1.52      2.18 o
  -1  15   7        0.10        0.15      2.46 o
   0  15   7       12.61       12.13      4.32 o
   1  15   7        2.08        1.75      2.24 o
   2  15   7      100.51       99.49      3.20 o
   3  15   7        5.46        3.67      3.33 o
   4  15   7        9.81        7.14      3.90 o
   5  15   7        0.04        4.74      5.41 o
  -6  16   7        0.13        6.72      7.77 o
  -5  16   7        0.19        2.55      3.40 o
  -4  16   7       35.10       38.08      4.27 o
  -3  16   7        2.57       -0.49      3.63 o
  -2  16   7        0.32        1.51      2.44 o
  -1  16   7        0.01       -2.21      2.21 o
   0  16   7        7.76       12.72      2.86 o
   1  16   7       21.96       22.79      3.03 o
   2  16   7        0.84       -0.99      1.79 o
   3  16   7        0.04        9.87      6.44 o
   4  16   7       17.99       15.05      4.92 o
   5  16   7        8.85       16.59      8.82 o
  -5  17   7       10.00       11.48      5.08 o
  -4  17   7        6.36        8.45      9.77 o
  -3  17   7       50.09       40.81      5.52 o
  -2  17   7        4.34        1.86      2.44 o
  -1  17   7        5.26        5.41      2.76 o
   0  17   7       56.04       51.91      4.19 o
   1  17   7        0.30        1.11      2.40 o
   2  17   7        6.55        6.39      3.46 o
   3  17   7        1.77        6.41      3.92 o
   4  17   7        3.70        2.03      4.08 o
  -5  18   7        2.78        5.46      6.93 o
  -4  18   7        0.02        1.37      4.46 o
  -3  18   7        0.94       -0.14      4.52 o
  -2  18   7        2.32        6.77      2.62 o
  -1  18   7       11.22       12.13      3.13 o
   0  18   7        8.94        9.89      2.92 o
   1  18   7        0.90        0.09      2.10 o
   2  18   7        5.32       11.49      4.06 o
   3  18   7       13.85        7.62      3.94 o
   4  18   7        6.53       10.34      7.64 o
  -4  19   7       27.79       26.77      5.92 o
  -3  19   7        1.31        2.11      4.24 o
  -2  19   7        3.90        1.42      2.87 o
  -1  19   7        4.15        1.52      2.73 o
   0  19   7      129.23      137.64      6.15 o
   1  19   7       46.38       50.22      4.60 o
   2  19   7        6.06        5.63      3.92 o
   3  19   7       16.32       17.61      4.42 o
  -3  20   7        5.24        2.41      4.30 o
  -2  20   7       11.01       10.32      3.93 o
  -1  20   7        2.68        4.26      2.72 o
   0  20   7       47.67       51.81      4.63 o
   1  20   7       22.49       20.42      3.61 o
   2  20   7       15.00        7.94      5.65 o
   3  20   7       49.54       37.84      5.52 o
  -3  21   7        0.54        1.91      4.48 o
  -2  21   7       35.21       36.46      5.80 o
  -1  21   7        2.11        5.56      3.07 o
   0  21   7        0.07        0.47      2.68 o
   1  21   7        0.02        2.66      2.53 o
   2  21   7        1.76        5.47      4.95 o
  -2  22   7       15.58       11.13      6.09 o
  -1  22   7       22.14       20.33      4.82 o
   0  22   7       41.73       40.70      4.55 o
   1  22   7        0.46        9.46      5.64 o
  -7   0   8      261.41      338.59     24.05 o
  -6   0   8       16.43       14.17      5.02 o
  -5   0   8        0.29        0.18      3.41 o
  -4   0   8       14.39       10.19      4.52 o
  -3   0   8       20.32       26.11      9.14 o
  -2   0   8        5.55        3.84      6.09 o
  -1   0   8      426.21      437.06     11.73 o
   0   0   8     1198.17     1148.34     22.05 o
   1   0   8      269.97      270.32      6.35 o
   2   0   8        1.89       -1.30      2.20 o
   3   0   8       44.07       40.51      3.75 o
   4   0   8       82.70       84.76      6.30 o
   5   0   8        0.16        2.24      3.19 o
   6   0   8       16.70       19.09      7.56 o
  -7   1   8        0.81        9.40      3.53 o
  -6   1   8       27.30       24.30      3.44 o
  -5   1   8       19.22       20.09      3.39 o
  -4   1   8        0.06       -0.80      2.37 o
  -3   1   8        0.37       -0.12      2.30 o
  -2   1   8        3.57        8.49      2.24 o
  -1   1   8       39.39       45.33      3.42 o
   0   1   8       23.87       25.08      2.43 o
   1   1   8        5.35        7.73      1.45 o
   2   1   8        4.63        1.31      1.40 o
   3   1   8        9.47        5.85      1.92 o
   4   1   8        0.75        6.54      2.33 o
   5   1   8       10.76       11.97      2.67 o
   6   1   8       12.38       12.99      2.79 o
  -7   2   8        4.53        3.53      3.67 o
  -6   2   8        6.41        3.15      2.56 o
  -5   2   8        3.27        8.17      2.70 o
  -4   2   8        4.59        0.05      2.12 o
  -3   2   8       30.71       34.42      3.37 o
  -2   2   8       73.79       68.27      4.85 o
  -1   2   8        0.08       -0.56      1.72 o
   0   2   8       29.50       34.44      2.37 o
   1   2   8      118.54      136.91      3.84 o
   2   2   8        8.42       10.76      2.04 o
   3   2   8        1.03        1.52      1.89 o
   4   2   8      201.59      179.38      5.69 o
   5   2   8        4.96        9.71      2.53 o
   6   2   8        0.11       -0.31      2.30 o
  -7   3   8        1.61       -2.77      2.77 o
  -6   3   8       87.05       79.36      5.43 o
  -5   3   8      124.33      117.86      6.01 o
  -4   3   8       25.16       26.39      3.43 o
  -3   3   8      213.84      214.22      6.56 o
  -2   3   8        0.69        3.42      2.41 o
  -1   3   8        1.44        0.15      2.10 o
   0   3   8       10.69        8.22      1.86 o
   1   3   8       35.47       38.06      2.37 o
   2   3   8        3.59        3.99      1.59 o
   3   3   8       34.95       36.05      2.78 o
   4   3   8      171.43      163.21      6.12 o
   5   3   8       29.36       30.24      3.14 o
   6   3   8        0.68       -1.70      2.46 o
  -7   4   8        0.22        0.75      3.52 o
  -6   4   8       18.14       26.70      5.21 o
  -5   4   8       48.57       67.46      5.68 o
  -4   4   8       42.15       46.04      3.99 o
  -3   4   8       16.53       20.71      2.69 o
  -2   4   8       18.79       17.68      2.52 o
  -1   4   8        0.66       -1.33      1.33 o
   0   4   8        1.36        0.59      1.44 o
   1   4   8      109.00      104.67      3.26 o
   2   4   8       12.44       11.56      1.91 o
   3   4   8       33.73       34.61      3.90 o
   4   4   8       29.55       36.13      3.22 o
   5   4   8        0.32        3.54      2.21 o
   6   4   8        2.01       -0.94      3.79 o
  -7   5   8        2.48        3.56      2.91 o
  -6   5   8      104.18      103.41      7.13 o
  -5   5   8       45.75       61.89      4.82 o
  -4   5   8      140.32      144.46     10.57 o
  -3   5   8      229.76      236.33      6.74 o
  -2   5   8       65.01       66.50      4.15 o
  -1   5   8       21.45       23.49      2.35 o
   0   5   8       97.30      103.08      3.58 o
   1   5   8       66.99       73.10      3.26 o
   2   5   8       36.19       34.05      2.85 o
   3   5   8      206.12      190.19      5.12 o
   4   5   8       15.20       13.84      2.42 o
   5   5   8        1.19        0.35      2.03 o
   6   5   8        0.60        0.32      2.83 o
  -7   6   8        4.13        5.86      3.77 o
  -6   6   8        0.00       -2.19      2.19 o
  -5   6   8       64.64       63.52      5.10 o
  -4   6   8        0.56        0.19      2.63 o
  -3   6   8       21.59       26.13      3.08 o
  -2   6   8      108.05      107.77      4.93 o
  -1   6   8       41.48       35.77      3.08 o
   0   6   8      169.72      181.56      4.41 o
   1   6   8      210.45      210.15      5.53 o
   2   6   8       91.46       86.15      3.82 o
   3   6   8      160.14      162.89      4.80 o
   4   6   8      124.29      128.89      4.37 o
   5   6   8       19.92       21.19      2.61 o
   6   6   8       12.91        6.63      6.72 o
  -7   7   8       19.22       15.08      4.16 o
  -6   7   8        7.67       10.68      3.08 o
  -5   7   8       25.10       24.84      3.75 o
  -4   7   8       44.28       31.09      3.51 o
  -3   7   8       46.32       45.68      3.73 o
  -2   7   8        0.71       -1.59      1.69 o
  -1   7   8       18.75       18.64      2.08 o
   0   7   8      113.35      118.85      3.72 o
   1   7   8       41.24       43.39      2.98 o
   2   7   8        6.38        5.72      1.86 o
   3   7   8        2.53        4.82      1.91 o
   4   7   8       15.58       16.16      2.23 o
   5   7   8        0.01        8.15      3.87 o
   6   7   8        0.05        5.88      6.51 o
  -7   8   8        5.97        0.78      4.07 o
  -6   8   8       23.71       27.82      5.13 o
  -5   8   8        6.99        2.06      3.23 o
  -4   8   8       21.19       19.57      4.15 o
  -3   8   8       41.76       47.67      3.90 o
  -2   8   8       79.81       83.71      5.12 o
  -1   8   8      134.11      122.55      4.67 o
   0   8   8      165.61      148.81      4.68 o
   1   8   8        9.26       11.85      2.25 o
   2   8   8        1.02       -1.68      1.68 o
   3   8   8        0.02       -0.35      1.63 o
   4   8   8        4.32        7.40      1.81 o
   5   8   8       24.24       25.17      4.00 o
  -7   9   8       22.68       36.78      6.83 o
  -6   9   8       10.04       12.55      3.57 o
  -5   9   8        4.16        3.36      2.51 o
  -4   9   8        0.34       -1.07      2.33 o
  -3   9   8       60.66       57.54      4.33 o
  -2   9   8       99.53       91.43      4.49 o
  -1   9   8       61.38       69.19      3.76 o
   0   9   8       31.10       33.20      2.85 o
   1   9   8       35.54       34.06      3.37 o
   2   9   8        4.32        2.54      3.04 o
   3   9   8        9.02        5.88      1.97 o
   4   9   8        6.53        5.14      2.24 o
   5   9   8        6.93        5.25      4.60 o
  -6  10   8        0.28       -3.71      3.71 o
  -5  10   8       49.87       54.49      4.51 o
  -4  10   8        8.68       -0.54      2.78 o
  -3  10   8        2.60        0.93      1.91 o
  -2  10   8        1.83        0.70      2.07 o
  -1  10   8       92.63       95.19      4.34 o
   0  10   8       16.79       19.76      3.03 o
   1  10   8       64.76       63.51      4.11 o
   2  10   8       26.26       27.40      2.69 o
   3  10   8        2.79        2.02      1.90 o
   4  10   8       24.81       22.45      2.95 o
   5  10   8        0.06        2.97      4.73 o
  -6  11   8        5.65        9.25      3.68 o
  -5  11   8        7.16        4.60      3.03 o
  -4  11   8        0.38       -2.38      2.38 o
  -3  11   8       56.53       56.23      3.89 o
  -2  11   8       14.84       10.91      2.40 o
  -1  11   8       69.16       71.51      4.46 o
   0  11   8        6.66        1.09      2.14 o
   1  11   8       12.20       13.09      2.89 o
   2  11   8        0.09       -1.68      1.68 o
   3  11   8        1.07        0.44      1.58 o
   4  11   8        0.40       -2.89      3.40 o
   5  11   8       12.72       14.61      5.41 o
  -6  12   8        1.93       -0.51      3.54 o
  -5  12   8        1.08       -2.09      3.40 o
  -4  12   8        0.02       -2.05      2.05 o
  -3  12   8       11.69        8.58      2.44 o
  -2  12   8       46.33       34.52      3.33 o
  -1  12   8      104.86      108.20      5.45 o
   0  12   8        9.30        9.60      2.83 o
   1  12   8       54.01       49.33      4.04 o
   2  12   8        2.13       -1.29      1.69 o
   3  12   8       13.52       15.18      2.73 o
   4  12   8       37.88       48.57      5.39 o
   5  12   8        8.04       11.34      8.61 o
  -6  13   8        4.29        1.17      7.77 o
  -5  13   8       14.18       21.99      3.79 o
  -4  13   8        0.63       -1.48      2.21 o
  -3  13   8       18.81       21.72      3.01 o
  -2  13   8        1.22       -0.04      2.38 o
  -1  13   8        2.18       -0.69      2.26 o
   0  13   8        0.66       -1.30      2.12 o
   1  13   8       19.33       14.37      2.94 o
   2  13   8       14.28       13.49      2.22 o
   3  13   8       15.20       15.37      2.71 o
   4  13   8        1.28        7.62      6.15 o
  -5  14   8        0.39       -0.08      2.99 o
  -4  14   8       34.42       45.99      4.11 o
  -3  14   8        0.32        3.34      2.58 o
  -2  14   8       40.88       42.41      4.61 o
  -1  14   8        7.19        3.88      2.46 o
   0  14   8       84.16       84.14      5.08 o
   1  14   8       85.81       88.44      4.87 o
   2  14   8        0.00       -0.78      1.94 o
   3  14   8        8.95        8.33      3.80 o
   4  14   8       83.46       94.78      9.42 o
  -5  15   8       64.63       75.22      6.76 o
  -4  15   8        3.59        3.56      2.79 o
  -3  15   8       57.65       51.60      4.76 o
  -2  15   8        0.01       -2.46      2.46 o
  -1  15   8        6.29        6.94      3.06 o
   0  15   8       13.68        8.06      2.59 o
   1  15   8       15.72       16.54      3.00 o
   2  15   8        9.17        6.48      4.06 o
   3  15   8        3.02        1.28      4.30 o
   4  15   8       65.25       64.87      7.39 o
  -5  16   8        9.97       25.20      8.82 o
  -4  16   8        1.99        2.62      3.65 o
  -3  16   8        0.98        1.93      3.07 o
  -2  16   8       11.78       13.73      3.45 o
  -1  16   8       14.22        8.42      2.91 o
   0  16   8        1.30       -1.30      2.43 o
   1  16   8       21.32       19.02      3.02 o
   2  16   8        2.82        2.96      2.31 o
   3  16   8       51.80       48.43      6.51 o
   4  16   8       68.48       70.99     12.18 o
  -4  17   8       13.29       18.40     11.34 o
  -3  17   8        2.52        1.13      2.43 o
  -2  17   8        0.50        0.12      2.64 o
  -1  17   8        3.21        1.74      2.49 o
   0  17   8        6.47        6.62      2.74 o
   1  17   8        0.38       -1.39      2.43 o
   2  17   8       32.80       33.84      5.23 o
   3  17   8       23.26       32.30      5.57 o
  -3  18   8       23.28       25.41      6.24 o
  -2  18   8        0.00       -1.24      2.64 o
  -1  18   8        0.00       -3.33      3.33 o
   0  18   8        6.26        5.44      2.91 o
   1  18   8        6.48        5.59      2.85 o
   2  18   8       31.35       32.65      6.46 o
   3  18   8       68.96       63.67      7.93 o
  -3  19   8        4.64        5.65      6.09 o
  -2  19   8        5.13       -0.57      3.21 o
  -1  19   8       31.71       26.58      3.79 o
   0  19   8       12.96       17.33      5.82 o
   1  19   8       57.09       62.16      4.69 o
   2  19   8       10.40       15.35      7.93 o
  -2  20   8        0.51        4.41      3.92 o
  -1  20   8        6.47        7.17      3.43 o
   0  20   8       10.97        6.91      3.34 o
   1  20   8      125.72      122.16      8.70 o
   2  20   8        1.35       -3.15      7.98 o
  -1  21   8        6.83       12.05      4.54 o
   0  21   8        1.42        7.08      3.18 o
  -7   1   9        0.61        2.36      4.26 o
  -6   1   9       49.01       55.28      4.99 o
  -5   1   9       46.97       50.79      4.54 o
  -4   1   9        1.55       -0.60      2.40 o
  -3   1   9        0.99       -0.98      1.95 o
  -2   1   9       38.12       30.76      3.09 o
  -1   1   9       14.77       16.59      2.53 o
   0   1   9      501.55      514.49      9.57 o
   1   1   9      591.85      591.06      9.08 o
   2   1   9        0.01       -1.67      1.67 o
   3   1   9       52.67       48.84      3.91 o
   4   1   9        1.57        1.17      2.13 o
   5   1   9        2.56        2.44      3.40 o
  -7   2   9        1.33        2.88      4.49 o
  -6   2   9       41.28       36.81      4.23 o
  -5   2   9        4.74        2.12      2.57 o
  -4   2   9       15.13       11.33      3.25 o
  -3   2   9       10.76       13.61      2.96 o
  -2   2   9       14.38       17.10      2.82 o
  -1   2   9        4.57        3.37      2.19 o
   0   2   9       17.90       27.16      2.77 o
   1   2   9       58.90       61.03      3.25 o
   2   2   9       56.05       63.74      3.79 o
   3   2   9       20.97       24.66      3.91 o
   4   2   9        8.37        6.09      2.62 o
   5   2   9        3.95        0.49      2.36 o
  -7   3   9       10.81       14.99      6.75 o
  -6   3   9       48.42       43.38      4.58 o
  -5   3   9      113.85      119.02      6.32 o
  -4   3   9        2.75       -1.95      1.95 o
  -3   3   9       32.13       34.56      3.52 o
  -2   3   9      262.80      272.52      7.37 o
  -1   3   9        1.85        3.90      3.70 o
   0   3   9      108.51      100.47      4.47 o
   1   3   9      144.18      139.13      4.22 o
   2   3   9       17.66       17.51      2.60 o
   3   3   9        2.16        5.39      2.47 o
   4   3   9      135.99      123.79      5.30 o
   5   3   9       35.45       26.26      3.31 o
  -7   4   9       14.62       12.12      4.04 o
  -6   4   9        0.00        2.19      2.73 o
  -5   4   9        4.13        3.72      2.90 o
  -4   4   9        9.98       15.35      3.13 o
  -3   4   9        0.29        0.38      2.28 o
  -2   4   9       79.71       83.69      4.97 o
  -1   4   9        9.36       13.00      2.41 o
   0   4   9      258.42      245.66      5.99 o
   1   4   9        7.81        8.92      2.46 o
   2   4   9       42.10       50.55      3.90 o
   3   4   9       60.55       64.44      4.23 o
   4   4   9        5.28        8.70      2.63 o
   5   4   9        1.02       -0.82      2.97 o
  -6   5   9        7.77        4.48      2.85 o
  -5   5   9       63.96       55.28      4.61 o
  -4   5   9       46.75       49.14      4.25 o
  -3   5   9      245.38      255.58      7.31 o
  -2   5   9       24.55       25.58      3.26 o
  -1   5   9       45.11       40.17      3.34 o
   0   5   9        0.34        1.14      1.90 o
   1   5   9        0.02        0.75      1.75 o
   2   5   9        1.35       -0.92      2.57 o
   3   5   9      108.64      114.30      4.81 o
   4   5   9        9.92        9.90      2.60 o
   5   5   9        2.15        2.67      2.88 o
  -6   6   9        1.56        0.50      3.33 o
  -5   6   9        6.00        1.76      3.12 o
  -4   6   9        0.46       -0.49      2.47 o
  -3   6   9       47.83       58.00      5.76 o
  -2   6   9        2.61       -1.96      1.96 o
  -1   6   9       52.50       56.62      3.78 o
   0   6   9       80.85       87.57      4.33 o
   1   6   9       69.14       64.09      3.86 o
   2   6   9       14.44       11.45      2.29 o
   3   6   9        0.62        4.90      2.16 o
   4   6   9        1.57        0.11      2.11 o
   5   6   9        0.47        2.40      2.96 o
  -6   7   9        2.63        4.56      3.57 o
  -5   7   9        1.92        0.13      2.87 o
  -4   7   9       37.09       40.75      4.07 o
  -3   7   9      311.42      298.51     10.50 o
  -2   7   9        4.39        0.11      1.96 o
  -1   7   9       27.54       25.96      2.94 o
   0   7   9        5.46        7.22      2.44 o
   1   7   9        0.02       -1.39      1.90 o
   2   7   9       33.64       33.57      4.25 o
   3   7   9      182.79      179.44      7.60 o
   4   7   9        0.21        0.94      3.52 o
   5   7   9       36.05       36.00      4.44 o
  -6   8   9       15.71       10.16      4.30 o
  -5   8   9        0.94        4.10      2.99 o
  -4   8   9        0.46       -1.46      2.53 o
  -3   8   9       10.63       16.66      3.20 o
  -2   8   9       18.36       19.31      2.70 o
  -1   8   9       14.62       13.95      2.59 o
   0   8   9        0.57        3.08      2.31 o
   1   8   9        6.65        7.28      2.43 o
   2   8   9       21.13       22.00      2.80 o
   3   8   9       44.28       45.23      3.28 o
   4   8   9       30.59       26.66      3.90 o
  -6   9   9       10.88       15.62      4.44 o
  -5   9   9       22.13       17.68      4.82 o
  -4   9   9        0.00       -0.40      2.62 o
  -3   9   9        5.84        6.48      2.84 o
  -2   9   9       35.98       31.06      3.28 o
  -1   9   9       64.69       58.84      6.00 o
   0   9   9      118.70      127.24      7.11 o
   1   9   9        0.07       -0.91      2.17 o
   2   9   9       32.92       33.38      3.07 o
   3   9   9       10.98       19.52      2.43 o
   4   9   9       64.31       70.82      5.26 o
  -6  10   9        2.01        5.95      4.36 o
  -5  10   9       10.76       12.26      3.33 o
  -4  10   9        9.96       10.54      3.33 o
  -3  10   9        6.42        4.36      2.37 o
  -2  10   9        0.41       -1.76      2.14 o
  -1  10   9        8.92        9.93      3.53 o
   0  10   9       11.00        7.42      2.90 o
   1  10   9       19.74       20.91      3.33 o
   2  10   9        0.02       -2.05      2.05 o
   3  10   9       91.83      104.65      5.05 o
   4  10   9       39.00       50.31     11.97 o
  -5  11   9        8.71        3.94      2.95 o
  -4  11   9        5.86        2.68      2.52 o
  -3  11   9        3.79        5.83      2.44 o
  -2  11   9       45.67       54.32      4.53 o
  -1  11   9       36.27       34.78      4.58 o
   0  11   9       94.06       92.55      5.31 o
   1  11   9      165.01      169.42      6.40 o
   2  11   9        0.25       -1.70      2.72 o
   3  11   9        9.15       13.61      2.76 o
   4  11   9       34.52       45.33      7.50 o
  -5  12   9        0.93        6.30      3.91 o
  -4  12   9        0.38        2.65      2.23 o
  -3  12   9       13.85       12.91      3.36 o
  -2  12   9        0.19        1.22      2.64 o
  -1  12   9        1.54       -0.91      2.54 o
   0  12   9       20.01       19.57      3.44 o
   1  12   9        4.04       13.19      3.19 o
   2  12   9        0.05       -1.53      1.88 o
   3  12   9       60.68       62.39      4.40 o
   4  12   9        6.69       12.81      8.82 o
  -5  13   9        4.37        7.02      3.95 o
  -4  13   9        0.14        5.70      4.46 o
  -3  13   9       19.10       17.25      3.46 o
  -2  13   9        1.35        0.79      2.75 o
  -1  13   9       22.77       22.94      3.45 o
   0  13   9        8.21        5.75      3.15 o
   1  13   9       10.85       13.99      3.35 o
   2  13   9        7.19       12.37      2.40 o
   3  13   9        2.58        4.72      3.27 o
  -4  14   9        4.02        5.48      3.12 o
  -3  14   9       15.45       16.21      3.78 o
  -2  14   9        6.74       10.31      3.19 o
  -1  14   9        0.05        1.90      2.59 o
   0  14   9       10.16       15.30      3.52 o
   1  14   9        0.02        1.52      2.55 o
   2  14   9        0.02       -0.21      3.55 o
   3  14   9       16.34       14.59      4.63 o
  -4  15   9        0.28       -1.96      3.91 o
  -3  15   9       75.95       69.90      5.76 o
  -2  15   9       29.93       29.88      5.24 o
  -1  15   9        0.63       -1.91      4.37 o
   0  15   9        8.31        5.51      3.24 o
   1  15   9        4.26       -3.85      3.85 o
   2  15   9        3.64        0.90      2.46 o
   3  15   9        5.64        5.91      4.73 o
  -3  16   9       12.91       12.36      4.21 o
  -2  16   9       15.85       14.68      3.72 o
  -1  16   9        0.11       -2.28      2.28 o
   0  16   9        5.92       10.36      3.18 o
   1  16   9        0.82        1.75      2.75 o
   2  16   9        1.37        3.72      6.07 o
  -3  17   9        0.86       -3.13      3.13 o
  -2  17   9        0.87       -0.52      2.66 o
  -1  17   9        1.58        5.38      3.18 o
   0  17   9        3.64        2.91      3.34 o
   1  17   9       12.12       13.12      3.53 o
   2  17   9        0.24       -4.21      4.21 o
  -2  18   9       27.01       26.47      4.52 o
  -1  18   9        5.46        0.20      2.93 o
   0  18   9        2.95        3.52      3.10 o
   1  18   9       23.17       24.77      3.68 o
  -1  19   9        7.37        8.98      4.12 o
   0  19   9       12.18       14.08      3.81 o
  -6   0  10        3.52        2.93      6.09 o
  -5   0  10       38.20       42.71     11.55 o
  -4   0  10        8.21        5.41      4.13 o
  -3   0  10      114.71      106.74      8.31 o
  -2   0  10      166.11      169.61      8.75 o
  -1   0  10        4.96        4.94      3.86 o
   0   0  10       44.42       53.46      4.85 o
   1   0  10       61.62       51.39      9.04 o
   2   0  10       18.26       25.22      4.87 o
   3   0  10        0.87        4.50      3.70 o
   4   0  10       15.15       10.86      4.24 o
  -6   1  10       32.27       40.25      4.67 o
  -5   1  10        8.61        6.18      3.06 o
  -4   1  10        0.92        1.21      2.90 o
  -3   1  10        0.45        1.16      2.92 o
  -2   1  10        3.32        1.37      2.54 o
  -1   1  10       14.60       14.23      2.88 o
   0   1  10      131.49      128.45      5.48 o
   1   1  10       47.65       45.39      4.04 o
   2   1  10        1.70       -0.29      2.46 o
   3   1  10        2.46        2.55      2.43 o
   4   1  10        0.12       -2.64      2.64 o
  -6   2  10        1.15        2.62      3.44 o
  -5   2  10       16.12       22.03      4.88 o
  -4   2  10        6.19        1.22      3.83 o
  -3   2  10       48.00       53.14      4.31 o
  -2   2  10       52.53       53.09      4.08 o
  -1   2  10        0.60       -1.33      2.17 o
   0   2  10        2.28        9.20      2.21 o
   1   2  10       15.86       16.78      2.75 o
   2   2  10       21.41       18.27      3.20 o
   3   2  10        0.20       -1.38      2.50 o
   4   2  10        4.02       12.93      3.27 o
  -6   3  10        6.37        2.76      2.78 o
  -5   3  10        3.24       -0.28      2.99 o
  -4   3  10        0.39        0.45      6.00 o
  -3   3  10       14.44        9.82      2.92 o
  -2   3  10        5.57       13.44      2.96 o
  -1   3  10        6.63        6.30      2.47 o
   0   3  10      212.97      225.28      8.08 o
   1   3  10        0.01        0.19      2.35 o
   2   3  10        4.32        0.97      2.42 o
   3   3  10       40.87       39.33      5.73 o
   4   3  10        1.10        0.34      2.58 o
  -6   4  10        2.17        1.71      3.07 o
  -5   4  10        6.64        5.90      3.51 o
  -4   4  10        1.17       -0.55      2.77 o
  -3   4  10        5.44        8.81      2.82 o
  -2   4  10      151.65      164.32      6.80 o
  -1   4  10       51.69       56.09      4.79 o
   0   4  10      160.35      196.59      8.97 o
   1   4  10       50.18       51.92      3.80 o
   2   4  10        1.34        0.62      2.24 o
   3   4  10        4.21        7.07      2.77 o
   4   4  10       32.33       32.16      3.74 o
  -6   5  10       32.72       29.39      7.67 o
  -5   5  10        2.70        3.98      2.99 o
  -4   5  10        0.30       -1.67      2.79 o
  -3   5  10       14.36        7.88      3.12 o
  -2   5  10        6.60       13.28      3.18 o
  -1   5  10       11.55       14.30      2.73 o
   0   5  10       92.39       96.36      5.82 o
   1   5  10        0.05       -1.43      2.19 o
   2   5  10        2.05       -1.39      2.03 o
   3   5  10        0.03        1.02      3.52 o
   4   5  10       87.10       78.87      4.90 o
  -6   6  10        1.72       -5.04      7.56 o
  -5   6  10        0.28        0.72      3.41 o
  -4   6  10       39.28       40.57      4.33 o
  -3   6  10       86.12       84.84      9.70 o
  -2   6  10       97.93       95.18      4.98 o
  -1   6  10        0.42       -1.89      2.23 o
   0   6  10       44.54       48.46      4.36 o
   1   6  10       48.10       50.94      3.84 o
   2   6  10        1.65        0.71      2.26 o
   3   6  10       88.70       82.14      5.79 o
   4   6  10       38.81       22.75      3.20 o
  -5   7  10        7.74        6.23      3.82 o
  -4   7  10       16.44       22.82      3.77 o
  -3   7  10       17.00       20.55      3.33 o
  -2   7  10       25.81       26.29      3.28 o
  -1   7  10        0.63       -2.20      2.20 o
   0   7  10       64.37       81.24      5.26 o
   1   7  10        1.40       -2.20      2.20 o
   2   7  10        0.00        2.35      2.22 o
   3   7  10        6.30        5.81      3.58 o
   4   7  10       16.78        6.93      4.83 o
  -5   8  10        4.04       -0.17      2.93 o
  -4   8  10       18.96       19.75      3.81 o
  -3   8  10        1.00        4.55      2.81 o
  -2   8  10        2.66        1.54      2.58 o
  -1   8  10       21.87       19.03      3.71 o
   0   8  10       51.92       47.12      4.27 o
   1   8  10       19.77       18.86      3.05 o
   2   8  10        4.79        5.00      2.15 o
   3   8  10       36.24       32.30      3.85 o
   4   8  10        6.36        5.25      4.41 o
  -5   9  10       31.17       19.62      4.04 o
  -4   9  10       19.06       14.99      3.82 o
  -3   9  10       23.07       17.89      3.09 o
  -2   9  10       26.13       22.73      4.03 o
  -1   9  10        7.69        6.49      3.06 o
   0   9  10        2.27       -1.48      2.46 o
   1   9  10       27.12       21.61      3.13 o
   2   9  10       33.25       39.98      3.54 o
   3   9  10       16.25       13.96      2.67 o
  -5  10  10       29.30       27.64      5.53 o
  -4  10  10        5.41        1.51      3.01 o
  -3  10  10        2.04        5.33      2.81 o
  -2  10  10       18.38       22.48      3.60 o
  -1  10  10        0.01       -1.80      2.82 o
   0  10  10      101.93      111.41      6.07 o
   1  10  10        2.11        0.41      3.11 o
   2  10  10        0.25        1.22      2.47 o
   3  10  10        0.00        1.87      3.25 o
  -4  11  10        0.28        5.05      3.37 o
  -3  11  10        2.68       -1.31      2.39 o
  -2  11  10        4.14        3.81      4.52 o
  -1  11  10        6.70       -0.96      2.79 o
   0  11  10       53.96       53.78      4.71 o
   1  11  10        9.85       11.02      2.67 o
   2  11  10       14.82       11.79      3.76 o
   3  11  10       25.15       28.02      5.99 o
  -4  12  10       11.52       11.70      3.59 o
  -3  12  10        4.35        0.47      4.38 o
  -2  12  10        5.09        2.76      4.91 o
  -1  12  10        0.83       -2.52      2.52 o
   0  12  10        2.49        0.53      3.12 o
   1  12  10       13.16       12.20      3.33 o
   2  12  10        4.12        3.08      2.49 o
   3  12  10       17.66       28.78      8.40 o
  -4  13  10       19.07       32.59      7.35 o
  -3  13  10        3.58        0.19      2.81 o
  -2  13  10        5.83        9.40      3.97 o
  -1  13  10        0.37       -3.37      3.37 o
   0  13  10        4.38        1.14      2.52 o
   1  13  10       29.35       30.87      3.98 o
   2  13  10        3.03        4.95      2.95 o
  -3  14  10        1.13        1.63      3.09 o
  -2  14  10        0.84       -0.50      3.15 o
  -1  14  10        2.09        1.86      2.68 o
   0  14  10        7.94        8.16      3.14 o
   1  14  10        8.07       12.37      5.55 o
   2  14  10        5.58        4.38      3.20 o
  -3  15  10       20.99       20.89     16.17 o
  -2  15  10        2.70       -0.52      2.88 o
  -1  15  10        9.69        3.88      4.15 o
   0  15  10       22.89       20.82      4.05 o
   1  15  10        9.45       10.62      3.29 o
  -2  16  10       20.00       19.43      4.63 o
  -1  16  10        0.42       -0.41      3.06 o
   0  16  10        3.96        0.63      2.87 o
   1  16  10       15.14       15.54      9.45 o
  -5   1  11        0.43       -0.33      3.40 o
  -4   1  11        1.76        3.59      3.37 o
  -3   1  11       16.96       10.63      5.36 o
  -2   1  11       30.87       32.81      3.84 o
  -1   1  11       20.78       13.38      4.12 o
   0   1  11       31.88       29.30      3.20 o
   1   1  11        4.34        4.82      3.03 o
   2   1  11        0.17       -1.90      2.79 o
   3   1  11        0.25        2.19      3.03 o
  -5   2  11        1.07        0.01      3.75 o
  -4   2  11       11.42        9.56      3.40 o
  -3   2  11        2.19       -0.67      2.79 o
  -2   2  11       20.93       22.93      3.42 o
  -1   2  11        3.15        5.04      2.59 o
   0   2  11        0.06        3.46      2.36 o
   1   2  11        2.71        3.46      2.94 o
   2   2  11        0.34       -0.59      2.74 o
   3   2  11        4.16        5.44      2.95 o
  -5   3  11       13.28       19.28      4.04 o
  -4   3  11        0.25       -1.60      2.89 o
  -3   3  11        5.87       -0.91      2.96 o
  -2   3  11        0.62       -2.56      2.56 o
  -1   3  11       25.61       26.09      3.85 o
   0   3  11      120.78      117.65      8.45 o
   1   3  11        1.51        2.50      2.89 o
   2   3  11        0.17        1.50      3.46 o
   3   3  11       13.99       11.61      3.21 o
  -5   4  11        1.37        5.53      4.04 o
  -4   4  11        2.20        4.73      3.11 o
  -3   4  11       43.05       31.56      4.05 o
  -2   4  11       24.53       27.75      3.96 o
  -1   4  11       44.29       43.70      4.42 o
   0   4  11        0.05        3.36      2.42 o
   1   4  11        4.59        9.98      3.03 o
   2   4  11        0.00        2.73      4.03 o
   3   4  11       38.62       50.12      4.51 o
  -5   5  11        0.08        4.41      6.93 o
  -4   5  11        2.82       -0.57      3.37 o
  -3   5  11        1.19       -0.02      2.96 o
  -2   5  11       22.75       24.81      4.12 o
  -1   5  11        1.30        3.76      3.02 o
   0   5  11       63.41       67.12      5.10 o
   1   5  11       46.37       47.58      3.84 o
   2   5  11       38.98       43.22      4.37 o
   3   5  11       32.08       40.64      5.57 o
  -4   6  11        0.03       -2.40      5.00 o
  -3   6  11       11.23       14.72      4.04 o
  -2   6  11        0.80        3.86      4.06 o
  -1   6  11        0.07       -4.15      4.15 o
   0   6  11        3.97        7.34      3.11 o
   1   6  11        9.76       12.96      3.12 o
   2   6  11        3.84        5.57      2.94 o
   3   6  11       20.80       27.97      5.99 o
  -4   7  11        0.25       -0.67      2.81 o
  -3   7  11       16.57       10.57      3.64 o
  -2   7  11       11.87       13.68      3.47 o
  -1   7  11        5.20        3.49      3.82 o
   0   7  11       38.71       39.01      4.35 o
   1   7  11       52.99       61.75      4.39 o
   2   7  11       33.95       38.15      4.08 o
  -4   8  11        2.00        4.89      4.84 o
  -3   8  11        1.25        3.14      3.53 o
  -2   8  11       35.93       34.07      4.44 o
  -1   8  11       51.68       63.48      5.27 o
   0   8  11        8.77        8.61      3.15 o
   1   8  11       18.49       17.51      4.00 o
   2   8  11        1.44       -1.98      2.83 o
  -4   9  11        9.07        6.51      5.72 o
  -3   9  11        3.12        3.86      3.39 o
  -2   9  11        2.11       -0.84      3.14 o
  -1   9  11       59.78       58.92      5.18 o
   0   9  11       34.62       37.06      4.27 o
   1   9  11        4.87        6.71      2.81 o
   2   9  11       10.03       11.82      4.20 o
  -3  10  11        5.64       11.35      6.04 o
  -2  10  11        0.23        3.09      2.99 o
  -1  10  11       26.70       20.07      3.76 o
   0  10  11       22.21       22.21      4.53 o
   1  10  11       54.83       51.35      5.93 o
   2  10  11       30.72       23.94      5.67 o
  -3  11  11        1.66       -1.64      4.43 o
  -2  11  11        0.12       -0.28      3.30 o
  -1  11  11       30.86       32.57      4.55 o
   0  11  11       51.13       62.60      6.19 o
   1  11  11        6.24        7.60      3.31 o
  -2  12  11        1.56       -3.63      3.63 o
  -1  12  11        0.76       -2.85      2.85 o
   0  12  11        5.80        6.73      3.97 o
   1  12  11       10.05        1.66      4.31 o
  -2  13  11        3.73        3.15      6.30 o
  -1  13  11        0.84        0.56      3.31 o
   0  13  11        4.63        2.85      3.44 o
  -3   0  12        1.75       -2.10      5.25 o
  -2   0  12        1.20       -3.67      4.68 o
  -1   0  12        2.69        3.70      4.93 o
   0   0  12       43.52       44.09      6.96 o
   1   0  12       12.32        8.82      8.61 o
  -3   1  12        3.14       -1.13      3.57 o
  -2   1  12        0.50       -3.21      3.21 o
  -1   1  12        0.34       -2.84      2.84 o
   0   1  12        0.10        2.48      3.08 o
   1   1  12        4.91        4.21      4.04 o
  -3   2  12       17.13       11.20      4.38 o
  -2   2  12        0.07       -2.33      3.56 o
  -1   2  12        0.15       -1.49      3.21 o
   0   2  12        9.30       10.06      3.75 o
   1   2  12        0.28        1.73      5.15 o
  -3   3  12        1.65        0.10      4.34 o
  -2   3  12        2.18       -3.24      3.24 o
  -1   3  12        2.74        1.96      3.76 o
   0   3  12        0.28        0.61      3.30 o
   1   3  12        3.56        6.24      4.69 o
  -3   4  12       20.88       17.43      7.14 o
  -2   4  12       24.06       25.43      6.38 o
  -1   4  12        3.86        8.74      3.51 o
   0   4  12        1.51       -0.91      3.63 o
   1   4  12       10.49        9.04      4.93 o
  -3   5  12        1.14        3.36      5.88 o
  -2   5  12       32.83       37.93     15.86 o
  -1   5  12      155.34      163.27     13.60 o
   0   5  12        0.61       -0.17      4.19 o
   1   5  12        3.34       -3.99      5.04 o
  -2   6  12        1.98        0.09      4.31 o
  -1   6  12        0.14       -0.84      5.04 o
   0   6  12        1.71       14.77      5.23 o
  -2   7  12       10.45       -6.72      6.72 o
  -1   7  12       14.90       17.43      6.72 o
   0   7  12       10.98       15.79      5.72 o
  -1   8  12       73.04       67.21     10.50 o
 
